# Supplementary material for: Establishment of Chronic Typhoid Infection in a Mouse Carriage Model Involves a Type 2 Immune Shift and T and B Cell Recruitment to the Gallbladder
Source: mBio. 2019 Oct 1;10(5):e02262-19. doi: 10.1128/mBio.02262-19 (PMC6775463; doi:10.1128/mBio.02262-19)
Supplement: TABLE S1 [file mBio.02262-19-st001.xlsx]

## Sheet: Table S1
Table S1. Differentially expressed genes at 7 days post infection
symbol	class	chr	start	end	length	name	baseMean	foldChange	padj	B_7_1	B_7_2	B_7_3	A_7_1	A_7_2	A_7_3
Chil1	protein_coding	1	134182164	134190031	7868	chitinase-like 1	2699.9	36.16	5.78513e-31	78	99	96	6879	1971	7076
Saa3	protein_coding	7	46711998	46715676	3679	serum amyloid A 3	5186.1	32.3314	9.48948e-22	141	178	148	9228	2677	18745
Irg1	protein_coding	14	103047012	103056573	9562	immunoresponsive gene 1	1525.72	30.9637	1.34705e-24	44	58	64	3649	967	4371
Hsd3b5	protein_coding	3	98618636	98645534	26899	hydroxy-delta-5-steroid dehydrogenase 3 beta- and steroid delta-isomerase 5	1162.64	-29.4117	4.58179e-31	1712	1577	3528	37	43	78
Cxcl9	protein_coding	5	92321331	92328079	6749	chemokine (C-X-C motif) ligand 9	6262.73	27.3354	4.25829e-22	139	249	380	16359	4579	15871
Marco	protein_coding	1	120474538	120505084	30547	macrophage receptor with collagenous structure	2197.39	24.3249	2.32271e-22	76	110	141	2685	2343	7828
Ccl2	protein_coding	11	82035577	82037452	1876	chemokine (C-C motif) ligand 2	391.695	23.9317	5.58195e-29	15	24	28	975	419	888
Nos2	protein_coding	11	78920859	78960232	39374	nitric oxide synthase 2 inducible	5652.55	23.2054	8.30807e-13	116	182	106	22794	974	9744
Cxcl10	protein_coding	5	92346638	92348889	2252	chemokine (C-X-C motif) ligand 10	747.963	23.0984	3.26361e-19	23	30	54	2256	509	1615
Gbp5	protein_coding	3	142496934	142522344	25411	guanylate binding protein 5	5366.83	22.5668	3.58525e-22	202	285	404	17154	4552	9602
Mup13	protein_coding	4	14085	18037	3953	major urinary protein 13	802.71	-22.4855	4.34192e-18	1008	727	2968	31	25	58
Ccl7	protein_coding	11	82045712	82047525	1814	chemokine (C-C motif) ligand 7	154.318	22.2999	4.33308e-22	8	6	12	432	158	310
Cxcl11	misc_RNA	5	92359544	92363296	3753	chemokine (C-X-C motif) ligand 11	695.747	22.1925	7.63784e-15	14	34	31	2753	346	997
Zbp1	protein_coding	2	173206612	173218922	12311	Z-DNA binding protein 1	1347.71	22.0937	2.52428e-24	62	73	108	3972	1206	2665
Tgtp1	protein_coding	11	48985329	48992246	6918	T cell specific GTPase 1	3309.72	21.1221	1.40997e-20	90	171	318	6815	3590	8874
Clec4e	protein_coding	6	123281789	123289871	8083	C-type lectin domain family 4 member e	1494.14	20.0834	5.44688e-18	75	110	72	3239	879	4591
Fpr2	protein_coding	17	17887824	17893952	6129	formyl peptide receptor 2	731.29	19.756	3.45957e-17	30	28	65	1579	498	2187
Gbp2b	protein_coding	3	142594816	142619179	24364	guanylate binding protein 2b	11895.6	19.6696	1.5975e-19	512	714	1017	38442	9307	21381
Gm15056	protein_coding	8	20900606	20902393	1788	predicted gene 15056	244.127	19.114	4.38268e-15	18	10	11	770	134	523
Gbp3	protein_coding	3	142560016	142573213	13198	guanylate binding protein 3	3808.81	18.0866	4.59484e-23	209	265	408	10751	3805	7415
Ly6c2	protein_coding	15	75108154	75112004	3851	lymphocyte antigen 6 complex locus C2	398.414	18.0731	1.40399e-21	30	30	28	781	349	1171
Slfn1	protein_coding	11	83116845	83122659	5815	schlafen 1	296.91	17.6755	2.53149e-21	22	21	24	685	257	772
Gbp6	protein_coding	5	105270702	105295870	25169	guanylate binding protein 6	3590.15	17.6094	1.28878e-18	150	207	421	9562	3391	7810
Hcar2	protein_coding	5	123863570	123865516	1947	hydroxycarboxylic acid receptor 2	182.721	17.2919	2.50088e-13	19	5	6	494	118	454
Apol6	protein_coding	15	77044734	77057108	12375	apolipoprotein L 6	425.067	17.1592	3.45957e-17	34	32	24	1510	382	568
Gbp10	protein_coding	5	105215699	105239533	23835	guanylate-binding protein 10	2628.98	16.6977	9.30471e-14	59	110	324	6473	2566	6242
Gpr141	protein_coding	13	19749680	19824337	74658	G protein-coupled receptor 141	504.26	16.4446	3.96336e-17	22	44	49	989	405	1517
Gm21188	protein_coding	13	120034604	120052204	17601	predicted gene 21188	182.978	16.2104	3.55884e-17	18	14	11	347	157	551
Mpo	protein_coding	11	925158	935758	10601	myeloperoxidase	119.822	15.7256	2.97818e-12	4	10	7	85	157	455
Gbp2	protein_coding	3	142620663	142638008	17346	guanylate binding protein 2	9313.54	15.5799	5.43483e-21	723	783	1027	26933	8117	18299
Art2a-ps	misc_RNA	7	101552453	101560865	8413	ADP-ribosyltransferase 2a pseudogene	310.077	15.5201	3.45957e-17	7	32	38	708	472	602
Gbp4	protein_coding	5	105115767	105139630	23864	guanylate binding protein 4	6422.54	15.5091	1.04175e-14	223	361	871	17952	6194	12933
Batf2	protein_coding	19	6164392	6172476	8085	basic leucine zipper transcription factor ATF-like 2	804.877	15.4841	3.54638e-16	55	56	83	2651	587	1397
Smpdl3b	protein_coding	4	132732966	132757171	24206	sphingomyelin phosphodiesterase acid-like 3B	252.847	14.962	2.8001e-14	12	25	22	605	165	688
Slamf8	protein_coding	1	172581377	172591191	9815	SLAM family member 8	289.737	14.8237	5.43483e-21	19	27	38	545	327	782
Gm30474	lncRNA	16	93127826	93132040	4215		137.281	14.7725	1.33295e-12	11	7	12	414	76	305
Gbp8	protein_coding	5	105012513	105053609	41097	guanylate-binding protein 8	1893.45	14.5773	1.20833e-21	124	178	266	4212	2044	4537
Lcn2	protein_coding	2	32384637	32387739	3103	lipocalin 2	12444.2	14.4568	2.35536e-12	782	1411	567	36845	5990	29071
Fpr1	protein_coding	17	17876471	17883939	7469	formyl peptide receptor 1	274.453	14.3903	3.37238e-15	16	19	36	506	232	837
Gm12185	protein_coding	11	61757	142444	80688	predicted gene 12185	308.849	14.1149	9.57735e-18	22	29	38	830	269	665
Fam26f	protein_coding	10	34126067	34127972	1906	family with sequence similarity 26 member F	265.712	13.9493	1.07034e-18	19	24	37	471	288	756
Etnppl	protein_coding	3	130617448	130635750	18303	ethanolamine phosphate phospholyase	427.13	-13.7919	6.98533e-13	394	510	1552	18	43	46
Orm2	protein_coding	4	63362449	63365877	3429	orosomucoid 2	3662.1	13.7601	3.6697e-11	287	255	263	2276	3199	15692
Gm36161	lncRNA	13	120016882	120018215	1334		47.0636	13.554	4.97582e-13	3	5	4	89	49	132
Gzma	protein_coding	13	113093827	113100981	7155	granzyme A	181.622	13.5314	2.01387e-17	12	19	24	320	197	518
Gpr31b	protein_coding	17	13051321	13052280	960	G protein-coupled receptor 31 D17Leh66b region	26.1899	13.3603	2.39901e-09	0	1	3	70	22	61
Oas3	protein_coding	5	120753098	120777659	24562	2'-5' oligoadenylate synthetase 3	610.017	13.2195	2.39801e-10	28	57	47	2423	274	831
Serpina3f	protein_coding	12	104214544	104221129	6586	serine (or cysteine) peptidase inhibitor clade A member 3F	1288.38	12.9786	2.01272e-14	58	110	214	2844	1336	3168
Serpina3g	protein_coding	12	104236242	104241934	5693	serine (or cysteine) peptidase inhibitor clade A member 3G	3485.05	12.953	3.40745e-16	310	453	333	10362	2652	6800
Fcgr4	protein_coding	1	171018926	171029761	10836	Fc receptor IgG low affinity IV	828.984	12.8153	6.8644e-16	61	75	127	1378	800	2533
Clec4d	protein_coding	6	123262107	123275268	13162	C-type lectin domain family 4 member d	367.604	12.6901	5.31247e-11	37	36	20	769	167	1177
Oasl2	protein_coding	5	114896934	114912245	15312	2'-5' oligoadenylate synthetase-like 2	1569.96	12.6443	6.20831e-16	160	156	191	5135	1330	2447
Apol10b	protein_coding	15	77584106	77598542	14437	apolipoprotein L 10B	355.646	12.3988	2.38039e-17	30	44	49	535	395	1082
Bst1	protein_coding	5	43818880	43843468	24589	bone marrow stromal cell antigen 1	995.451	12.3057	2.46578e-17	115	102	128	2081	813	2734
Ciita	protein_coding	16	10480015	10528606	48592	class II transactivator	4600.84	12.2985	3.7884e-22	557	592	564	12363	4571	8957
Ms4a4c	protein_coding	19	11404717	11427246	22530	membrane-spanning 4-domains subfamily A member 4C	305.438	12.2293	1.29469e-12	35	45	12	607	275	859
LOC105246750	lncRNA	3	7605662	7611672	6011		105.022	12.2273	3.3182e-17	8	14	15	279	126	188
Slc2a6	protein_coding	2	27021363	27028001	6639	solute carrier family 2 (facilitated glucose transporter) member 6	247.268	12.1039	8.55751e-14	37	25	17	658	192	555
Camp	protein_coding	9	109847377	109849456	2080	cathelicidin antimicrobial peptide	47.4186	11.9482	7.36596e-13	4	6	4	69	62	139
Mefv	protein_coding	16	3707215	3718210	10996	Mediterranean fever	468.273	11.8001	3.64807e-15	50	65	47	1036	355	1255
Ctss	protein_coding	3	95526786	95556405	29620	cathepsin S	10201.7	11.7486	2.20682e-20	1116	1387	1430	18843	10190	28245
Ifi44	protein_coding	3	151730922	151749959	19038	interferon-induced protein 44	1214.08	11.7434	9.72143e-19	118	150	190	3344	1220	2263
Gm14446	protein_coding	19	34592888	34663000	70113	predicted gene 14446	999.826	11.7358	7.92031e-09	59	96	76	4226	350	1191
Mup21	protein_coding	4	89023	92055	3033	major urinary protein 21	960.596	-11.7356	1.91925e-10	1483	1324	2687	25	65	179
Gm5431	protein_coding	11	144546	159532	14987	predicted gene 5431	340.377	11.6557	8.98681e-20	40	48	43	906	353	652
Cd74	protein_coding	18	60803849	60812652	8804	CD74 antigen (invariant polypeptide of major histocompatibility complex class II antigen-associated)	25597.6	11.6319	6.35567e-33	3521	3629	3734	53105	31338	58259
Lyz2	protein_coding	10	117277541	117282272	4732	lysozyme 2	23114.5	11.5161	6.77597e-17	2852	2651	3148	45809	18853	65374
Stat1	protein_coding	1	52119438	52161865	42428	signal transducer and activator of transcription 1	13275.2	11.4173	1.5975e-19	1244	1517	2481	29248	14820	30341
Ms4a6d	protein_coding	19	11586606	11604804	18199	membrane-spanning 4-domains subfamily A member 6D	612.316	11.3901	4.42566e-15	69	87	68	1117	498	1835
Klra2	protein_coding	6	131198976	131247723	48748	killer cell lectin-like receptor subfamily A member 2	812.329	11.3739	9.42309e-21	85	124	118	1697	849	2001
Hk3	protein_coding	13	55005985	55021472	15488	hexokinase 3	727.476	11.3344	6.36595e-15	62	80	124	1391	650	2058
Gbp9	protein_coding	5	105076464	105110351	33888	guanylate-binding protein 9	3060.94	11.3014	1.12477e-23	354	394	529	7110	3457	6522
LOC102634900	lncRNA	3	7576267	7689998	113732		261.126	10.9924	1.51936e-16	40	37	25	763	294	408
Oas2	protein_coding	5	120730333	120749884	19552	2'-5' oligoadenylate synthetase 2	895.824	10.9592	4.1621e-14	130	102	103	2794	708	1537
I830127L07Rik	protein_coding	15	75131292	75135194	3903		47.0757	10.9211	8.29331e-10	3	4	7	59	52	158
Cybb	protein_coding	X	9435254	9487766	52513	cytochrome b-245 beta polypeptide	8165.68	10.9172	4.48356e-17	1131	1115	1036	14529	7297	23885
Ccl8	protein_coding	11	82115185	82116799	1615	chemokine (C-C motif) ligand 8	272.969	10.7454	9.12949e-16	45	42	22	792	351	385
S100a8	protein_coding	3	90669071	90670034	964	S100 calcium binding protein A8 (calgranulin A)	154.197	10.6931	2.2868e-11	13	25	16	250	124	497
Gm12250	protein_coding	11	111784	118137	6354	predicted gene 12250	23.8343	10.6031	2.93224e-08	3	1	2	52	19	67
Ifi47	protein_coding	11	46311	66975	20665	interferon gamma inducible protein 47	893.754	10.5334	1.34561e-13	61	101	187	1827	953	2233
Cxcl13	protein_coding	5	95956939	95961068	4130	chemokine (C-X-C motif) ligand 13	409.567	10.5035	2.50222e-17	67	43	63	909	401	974
Phf11b	protein_coding	14	59320964	59341377	20414	PHD finger protein 11B	294.897	10.4436	1.98748e-17	36	29	61	641	340	663
Timd4	protein_coding	11	46810786	46844333	33548	T cell immunoglobulin and mucin domain containing 4	1889.91	10.3507	1.02153e-17	225	215	381	3693	2042	4783
H2-Q5	misc_RNA	17	1642941	1673689	30749	histocompatibility 2 Q region locus 5	217.804	10.3382	2.09137e-14	21	24	43	568	215	435
Aoah	protein_coding	13	20794103	21036617	242515	acyloxyacyl hydrolase	556.417	10.3208	1.19889e-14	78	72	79	1235	430	1445
Cd40	protein_coding	2	165055604	165071654	16051	CD40 antigen	264.083	10.3116	1.29469e-12	44	31	27	768	203	511
Ngp	protein_coding	9	110419808	110423012	3205	neutrophilic granule protein	162.361	10.2156	6.54085e-09	6	31	14	207	152	563
Gm4759	misc_RNA	7	106421550	106441073	19524	predicted gene 4759	565.002	10.174	1.95333e-24	84	91	92	1129	666	1328
Il2rg	protein_coding	X	101264387	101268206	3820	interleukin 2 receptor gamma chain	880.077	10.1724	3.66743e-18	137	138	117	1763	849	2276
Lilrb4	protein_coding	10	51490883	51496613	5731	leukocyte immunoglobulin-like receptor subfamily B member 4	1798.2	10.091	8.98654e-16	281	249	250	3360	1559	5089
S100a9	protein_coding	3	90692630	90695721	3092	S100 calcium binding protein A9 (calgranulin B)	227.035	10.042	2.38697e-10	16	34	33	579	137	563
Fcgr1	protein_coding	3	96282909	96293969	11061	Fc receptor IgG high affinity I	417.251	9.99866	1.06885e-19	52	62	79	790	478	1042
Pira6	protein_coding	7	4274124	4284827	10704	paired-Ig-like receptor A6	438.175	9.89634	1.10148e-11	80	50	45	862	313	1279
Igsf6	protein_coding	7	121064067	121074903	10837	immunoglobulin superfamily member 6	1213.15	9.87992	3.76743e-15	163	185	187	2187	1057	3500
Ccr5	protein_coding	9	124121543	124127183	5641	chemokine (C-C motif) receptor 5	1343.5	9.8245	2.78495e-18	205	207	213	2788	1280	3367
Gm17757	misc_RNA	7	105924344	105928691	4348	predicted gene 17757	147.299	9.81642	3.39133e-12	11	21	28	299	138	386
Isg15	protein_coding	4	156199424	156200818	1395	ISG15 ubiquitin-like modifier	165.232	9.77819	6.55706e-11	14	27	23	516	128	283
LOC105245980	lncRNA	15	74992804	74994447	1644		130.866	9.719	6.65307e-11	16	17	19	416	98	219
Nkg7	protein_coding	7	43437138	43438246	1109	natural killer cell group 7 sequence	39.728	9.63908	4.77945e-14	7	5	5	81	60	80
Itgb2	protein_coding	10	77530328	77565681	35354	integrin beta 2	2735.83	9.60811	5.06788e-15	476	452	319	5482	2393	7294
Mnda	protein_coding	1	173896341	173913046	16706	myeloid cell nuclear differentiation antigen	41.3323	9.60477	3.16129e-10	2	7	7	107	46	78
Tlr13	protein_coding	X	106143275	106160493	17219	toll-like receptor 13	672.038	9.60125	2.80988e-17	103	113	101	1172	686	1857
Hrh2	protein_coding	13	54191970	54236182	44213	histamine receptor H2	217.86	9.57301	3.56537e-14	36	29	33	499	187	524
Slfn4	protein_coding	11	83175171	83190216	15046	schlafen 4	476.067	9.52764	5.69853e-10	56	60	70	1541	259	870
Themis2	protein_coding	4	132781837	132796364	14528	thymocyte selection associated family member 2	1163.74	9.51948	3.95254e-17	155	172	227	2164	1185	3079
Cxcl1	protein_coding	5	90891245	90893121	1877	chemokine (C-X-C motif) ligand 1	568.842	9.48301	1.51593e-11	79	73	89	860	435	1878
Irf7	protein_coding	7	141263183	141266499	3317	interferon regulatory factor 7	2049.95	9.47158	2.55848e-14	260	302	377	5641	1731	3989
Gm4070	protein_coding	7	105895118	105954002	58885	predicted gene 4070	627.912	9.45054	3.13087e-14	59	105	123	1228	622	1630
Il27	protein_coding	7	126589009	126595021	6013	interleukin 27	65.0429	9.4229	4.14499e-09	2	9	14	145	62	159
Apol7c	protein_coding	15	77524852	77533335	8484	apolipoprotein L 7c	208.825	9.4125	1.12552e-30	44	35	31	376	336	431
Il12rb1	protein_coding	8	70808360	70821424	13065	interleukin 12 receptor beta 1	104.906	9.33043	1.03577e-11	15	19	12	244	86	254
Ifit3	protein_coding	19	34583142	34588982	5841	interferon-induced protein with tetratricopeptide repeats 3	1115.67	9.30852	2.8001e-14	158	139	225	3218	1078	1876
Fcer1g	protein_coding	1	171229572	171234349	4778	Fc receptor IgE high affinity I gamma polypeptide	1070.21	9.29969	5.1105e-15	161	172	174	2166	909	2839
Hamp2	protein_coding	7	30922372	30924181	1810	hepcidin antimicrobial peptide 2	211.088	-9.21965	1.58588e-10	271	304	602	10	42	37
Mx1	misc_RNA	16	97447035	97462906	15872	MX dynamin-like GTPase 1	844.373	9.20512	1.51426e-11	130	139	103	2648	618	1428
Irgm1	protein_coding	11	175762	181997	6236	immunity-related GTPase family M member 1	4583.3	9.13626	4.51508e-14	511	562	1112	10004	4789	10521
Apol11b	protein_coding	15	77633951	77643286	9336	apolipoprotein L 11b	379.472	9.09125	5.69475e-29	67	83	56	734	787	550
AW112010	lncRNA	19	11047612	11050566	2955	expressed sequence AW112010	4504.37	9.06223	4.24288e-15	515	731	965	9767	4365	10683
Ly6a	protein_coding	15	74994877	74998031	3155	lymphocyte antigen 6 complex locus A	8443.64	9.00616	4.48879e-14	1257	1242	1601	24626	7550	14386
Pla2g7	protein_coding	17	43568082	43612202	44121	phospholipase A2 group VII (platelet-activating factor acetylhydrolase plasma)	2765.09	8.92158	6.04163e-13	487	430	409	5404	2115	7745
Lair1	protein_coding	7	4007073	4073507	66435	leukocyte-associated Ig-like receptor 1	899.247	8.90039	4.54754e-18	142	162	165	1773	920	2233
Gzmb	protein_coding	14	56258856	56262260	3405	granzyme B	56.5734	8.87538	7.21236e-12	8	9	9	133	58	123
LOC100048884	protein_coding	4	61670177	61674098	3922	novel member of the major urinary protein (Mup) gene family	65.3789	-8.75135	6.77828e-06	70	40	267	7	0	8
Klrb1b	protein_coding	6	128813706	128826375	12670	killer cell lectin-like receptor subfamily B member 1B	80.9099	8.73954	3.04346e-10	11	9	17	195	65	188
Samhd1	protein_coding	2	157097529	157135277	37749	SAM domain and HD domain 1	4797.03	8.66246	2.10109e-17	930	819	812	11615	4660	9945
Ms4a6b	protein_coding	19	11518475	11530403	11929	membrane-spanning 4-domains subfamily A member 6B	318.82	8.61129	1.83477e-18	60	63	50	628	358	754
Gm8995	misc_RNA	7	106503886	106529200	25315		5086.84	8.58928	4.67556e-19	880	825	1081	10658	5387	11690
Slfn2	protein_coding	11	83065112	83070678	5567	schlafen 2	1866.72	8.55587	1.05442e-11	381	315	221	4990	1421	3873
Cd52	protein_coding	4	134093538	134095073	1536	CD52 antigen	1600.4	8.54919	6.66721e-18	293	335	244	3146	1689	3895
Gp49a	protein_coding	10	51480612	51486329	5718	glycoprotein 49 A	1083.66	8.49777	2.62581e-12	216	193	136	1966	913	3078
Phf11a	protein_coding	14	59276913	59297522	20610	PHD finger protein 11A	111.779	8.3935	2.22438e-17	25	19	17	217	144	249
Ifi44l	protein_coding	3	151758737	151762891	4155	interferon-induced protein 44 like	316.342	8.36604	2.86793e-12	39	47	77	735	290	711
Ifit1	protein_coding	19	34640889	34650009	9121	interferon-induced protein with tetratricopeptide repeats 1	499.677	8.29598	2.93648e-13	106	71	88	1440	502	792
Gm15448	protein_coding	7	3816765	3826114	9350		57.4712	8.29015	6.30092e-09	10	10	6	107	45	166
Nlrc5	protein_coding	8	94434354	94527272	92919	NLR family CARD domain containing 5	3132.99	8.28349	1.28732e-10	288	408	856	8034	3158	6054
Gvin1	protein_coding	7	106156535	106215377	58843	GTPase very large interferon inducible 1	28.8326	8.26635	2.24277e-08	5	6	1	62	31	68
2210407C18Rik	protein_coding	11	58608204	58613492	5289	RIKEN cDNA 2210407C18 gene	2041.93	8.20299	2.19304e-06	374	263	83	8170	1024	2336
Mpeg1	protein_coding	19	12460709	12465285	4577	macrophage expressed gene 1	8317.78	8.13913	7.11595e-14	1158	1422	1979	14893	8270	22183
Il21r	protein_coding	7	125603253	125634397	31145	interleukin 21 receptor	253.725	8.13239	1.21473e-12	57	34	44	562	230	595
Ms4a6c	protein_coding	19	11469041	11487069	18029	membrane-spanning 4-domains subfamily A member 6C	735.591	8.06704	8.52946e-14	135	148	123	1486	648	1873
Ly6c1	protein_coding	15	75044018	75048853	4836	lymphocyte antigen 6 complex locus C1	1085.91	8.057	5.72007e-06	112	116	134	4967	333	853
I830012O16Rik	protein_coding	19	34607539	34613409	5871	RIKEN cDNA I830012O16 gene	322.206	8.00792	8.67782e-09	47	46	61	1086	210	483
Gm35498	protein_coding	1	85112445	85118523	6079		42.9083	7.97603	1.17034e-08	9	5	6	83	38	116
Slc11a1	protein_coding	1	74375014	74386057	11044	solute carrier family 11 (proton-coupled divalent metal ion transporters) member 1	782.18	7.95905	1.35133e-11	114	112	195	1335	727	2210
Socs1	protein_coding	16	10783808	10785536	1729	suppressor of cytokine signaling 1	387.067	7.95327	3.12362e-09	85	77	30	1035	314	781
Il1b	protein_coding	2	129363843	129371173	7331	interleukin 1 beta	930.857	7.95301	4.39453e-08	135	178	117	2652	416	2087
Nlrp3	protein_coding	11	59541569	59566956	25388	NLR family pyrin domain containing 3	360.281	7.8803	6.57077e-10	50	62	74	693	249	1033
Tarm1	protein_coding	7	3486499	3502643	16145	T cell-interacting activating receptor on myeloid cells 1	77.2348	7.8788	2.48472e-08	12	18	7	148	57	222
Wars	protein_coding	12	108860030	108894174	34145	tryptophanyl-tRNA synthetase	7606.14	7.86096	1.14952e-09	1344	1445	1124	25089	5488	11147
Igtp	protein_coding	11	94493	102426	7934	interferon gamma induced GTPase	41.0009	7.83933	3.1739e-06	2	1	13	86	40	105
Hsd3b2	protein_coding	3	98711107	98724594	13488	hydroxy-delta-5-steroid dehydrogenase 3 beta- and steroid delta-isomerase 2	1620.96	-7.74899	1.18756e-08	2201	2559	4155	92	253	467
Gbp11	protein_coding	5	105323026	105346472	23447	guanylate binding protein 11	482.173	7.69548	8.29331e-10	53	56	149	743	588	1305
Ifng	protein_coding	10	118441047	118445892	4846	interferon gamma	51.8589	7.68412	2.11112e-07	3	12	9	140	41	107
Pyhin1	protein_coding	1	173630859	173647928	17070	pyrin and HIN domain family member 1	286.095	7.67317	2.06933e-12	69	54	41	578	268	707
Hist1h3g	protein_coding	13	23535418	23535909	492	histone cluster 1 H3g	28.5386	7.64566	1.16287e-07	7	5	1	72	31	55
AI607873	protein_coding	1	195444	213596	18153	expressed sequence AI607873	44.3765	7.63501	2.60044e-12	7	8	11	90	60	91
Clec12a	protein_coding	6	129349779	129365303	15525	C-type lectin domain family 12 member a	1196.33	7.59597	9.72089e-15	235	254	231	2239	1155	3064
Cst7	protein_coding	2	150570415	150578944	8530	cystatin F (leukocystatin)	65.2353	7.52784	5.46835e-09	15	13	6	164	58	135
Icam1	protein_coding	9	21015960	21028797	12838	intercellular adhesion molecule 1	2701.51	7.52643	2.51608e-11	557	544	449	7355	2092	5212
Prf1	protein_coding	10	61297680	61304263	6584	perforin 1 (pore forming protein)	30.7422	7.44091	2.88682e-08	2	8	6	64	36	69
Ifit2	protein_coding	19	34550549	34576534	25986	interferon-induced protein with tetratricopeptide repeats 2	745.626	7.40326	1.68494e-11	153	132	153	2120	636	1279
Tnfaip2	protein_coding	12	111442446	111455018	12573	tumor necrosis factor alpha-induced protein 2	4587.52	7.39143	1.52561e-07	860	686	755	15602	2210	7412
Gpr18	protein_coding	14	121911434	121915774	4341	G protein-coupled receptor 18	92.2158	7.38041	2.4047e-09	22	14	15	208	74	220
H2-M2	protein_coding	17	3843169	3845942	2774	histocompatibility 2 M region locus 2	55.2883	7.30457	3.68414e-15	14	9	12	98	91	108
Pira2	protein_coding	7	3836810	3845099	8290	paired-Ig-like receptor A2	60.9981	7.30065	4.19926e-08	20	7	5	110	67	157
Pdcd1lg2	protein_coding	19	29406240	29472927	66688	programmed cell death 1 ligand 2	150.134	7.25815	1.15782e-15	33	32	31	270	178	357
C5ar1	protein_coding	7	16246743	16259540	12798	complement component 5a receptor 1	194.21	7.25213	1.8655e-09	34	43	34	475	135	445
Gm34333	lncRNA	5	146586616	146600133	13518		22.8945	-7.24826	5.62186e-08	40	40	45	1	8	3
Slfn8	protein_coding	11	83002158	83021994	19837	schlafen 8	357.546	7.24612	5.18375e-13	89	62	71	732	341	851
Slamf7	protein_coding	1	171632403	171653037	20635	SLAM family member 7	387.515	7.21265	8.13618e-16	85	86	79	697	424	954
Ifi205	protein_coding	1	18676	38723	20048	interferon activated gene 205	428.5	7.18979	7.7409e-20	96	89	101	937	515	833
Elane	protein_coding	10	79886312	79888216	1905	elastase neutrophil expressed	18.55	7.16947	9.60343e-05	2	0	3	12	18	76
March1	protein_coding	8	65617922	66471637	853716	membrane-associated ring finger (C3HC4) 1	780.11	7.12597	3.79406e-13	202	154	138	1489	759	1938
Gm31583	lncRNA	16	24085082	24090156	5075		926.465	-7.11587	4.22172e-06	1199	1309	2623	26	134	268
Hist1h2bj	protein_coding	13	22043230	22043658	429	histone cluster 1 H2bj	30.7092	7.11217	7.53714e-07	9	4	2	85	30	54
Plek	protein_coding	11	16971206	17008718	37513	pleckstrin	2037.46	7.11155	4.56019e-10	473	480	264	4013	1654	5341
Sectm1b	protein_coding	11	121053423	121063569	10147	secreted and transmembrane 1B	448.217	7.10524	7.15897e-06	39	80	81	1781	186	523
Cxcl2	protein_coding	5	90903899	90905938	2040	chemokine (C-X-C motif) ligand 2	147.332	7.10281	2.40154e-05	27	19	13	530	33	262
Arl5c	protein_coding	11	97989578	97996272	6695	ADP-ribosylation factor-like 5C	128.448	7.04303	1.30879e-10	27	25	26	239	115	339
Clec4a1	protein_coding	6	122921848	122934619	12772	C-type lectin domain family 4 member a1	345.069	7.03402	2.79908e-12	90	69	60	672	329	851
Sectm1a	protein_coding	11	121067395	121097213	29819	secreted and transmembrane 1A	138.052	7.03023	1.81592e-09	21	18	43	310	133	304
Hcls1	protein_coding	16	36934983	36963214	28232	hematopoietic cell specific Lyn substrate 1	1230.64	6.99541	1.27607e-12	308	243	241	2464	1111	3018
H2-Q4	protein_coding	17	1698002	1703006	5005	histocompatibility 2 Q region locus 4	1218.39	6.96885	2.46578e-17	248	275	304	2731	1339	2414
Irf1	protein_coding	11	53770014	53778374	8361	interferon regulatory factor 1	4651.43	6.94742	6.25905e-12	796	823	1363	11216	4486	9225
Tbx21	protein_coding	11	97098007	97115331	17325	T-box 21	43.4724	6.91507	1.44035e-08	7	9	9	96	40	99
LOC105245010	lncRNA	9	62447430	62447678	249		24.6457	6.9095	6.46459e-08	2	4	8	36	45	52
Ncf4	protein_coding	15	78244164	78262582	18419	neutrophil cytosolic factor 4	491.069	6.88032	4.57768e-09	117	117	62	1071	368	1211
Irf8	protein_coding	8	120736358	120756694	20337	interferon regulatory factor 8	1242.71	6.83679	3.26387e-15	284	322	239	2493	1299	2819
Fcgr3	protein_coding	1	171051169	171065933	14765	Fc receptor IgG low affinity III	1745.73	6.81057	2.74761e-11	423	410	300	3025	1580	4737
Mcemp1	protein_coding	8	3665762	3668917	3156	mast cell expressed membrane protein 1	205.498	6.79706	3.16319e-07	47	24	43	410	117	591
Iigp1	protein_coding	18	60373632	60392634	19003	interferon inducible GTPase 1	21937.6	6.79683	6.95246e-08	2127	3182	7501	32464	24493	61858
Zc3h12d	protein_coding	10	7832323	7870397	38075	zinc finger CCCH type containing 12D	203.235	6.77312	5.93385e-11	34	41	57	394	193	501
Sirpb1b	protein_coding	3	15495754	15575065	79312	signal-regulatory protein beta 1B	107.321	6.75625	8.03872e-10	21	29	18	164	113	300
Dram1	protein_coding	10	88322801	88364383	41583	DNA-damage regulated autophagy modulator 1	778.599	6.7523	1.29948e-10	186	214	102	1565	743	1861
Apol11a	protein_coding	15	77508129	77517874	9746	apolipoprotein L 11a	164.139	6.74832	2.95117e-11	39	49	20	365	324	188
Cd180	protein_coding	13	102693558	102706631	13074	CD180 antigen	374.41	6.69444	3.26387e-15	74	78	109	662	444	880
9330175E14Rik	lncRNA	8	94433127	94435103	1977	RIKEN cDNA 9330175E14 gene	46.6458	6.69106	1.95101e-08	10	4	15	104	54	93
Ctla2b	protein_coding	13	60895351	60897932	2582	cytotoxic T lymphocyte-associated protein 2 beta	339.967	6.68464	2.99561e-08	64	54	90	306	422	1105
Tlr1	protein_coding	5	64924680	64933589	8910	toll-like receptor 1	278.264	6.68416	8.71665e-17	73	60	63	556	323	595
Trim30a	protein_coding	7	104409025	104465193	56169	tripartite motif-containing 30A	1260.75	6.6312	5.64668e-13	238	273	356	2852	1234	2612
Tnfsf10	protein_coding	3	27317077	27339665	22589	tumor necrosis factor (ligand) superfamily member 10	2433.96	6.61895	2.04707e-07	491	524	425	8333	1547	3283
Gm4841	protein_coding	18	60268301	60273267	4967	predicted gene 4841	3165.76	6.61842	5.52717e-05	114	189	1070	3313	3939	10370
Xaf1	protein_coding	11	72301436	72313733	12298	XIAP associated factor 1	1857.88	6.58083	2.19079e-12	388	400	490	4862	1804	3204
Car3	protein_coding	3	14863490	14872536	9047	carbonic anhydrase 3	21561	-6.56847	3.8496e-06	27967	28709	61019	907	4403	6361
Art2b	protein_coding	7	101575729	101585583	9855	ADP-ribosyltransferase 2b	90.4579	6.55197	7.72768e-14	17	22	24	181	113	185
Reg3g	protein_coding	6	78466268	78468874	2607	regenerating islet-derived 3 gamma	1175.13	6.52947	0.000113032	270	171	36	4739	466	1369
C1qb	protein_coding	4	136880145	136886177	6033	complement component 1 q subcomponent beta polypeptide	1865.53	6.51721	5.30412e-16	382	445	519	3227	2161	4459
Pirb	protein_coding	7	3712505	3720456	7952	paired Ig-like receptor B	924.32	6.49276	6.70948e-11	229	220	180	1775	786	2355
Gm21320	protein_coding	4	60817586	60821590	4005		116.713	-6.46961	4.63011e-08	138	161	328	11	27	35
Dpep2	protein_coding	8	105984945	106006348	21404	dipeptidase 2	167.76	6.46923	2.53883e-08	48	34	24	328	132	440
Cd177	protein_coding	7	24743983	24760334	16352	CD177 antigen	33.5293	6.46865	1.65297e-07	5	10	5	81	33	67
AB124611	protein_coding	9	21526166	21545331	19166	cDNA sequence AB124611	485.979	6.45414	1.29894e-11	116	119	102	868	454	1256
Ly9	protein_coding	1	171588613	171607410	18798	lymphocyte antigen 9	334.552	6.44619	1.33064e-13	77	70	92	520	393	855
Trpm2	protein_coding	10	77907722	77969906	62185	transient receptor potential cation channel subfamily M member 2	621.674	6.4249	1.06818e-10	100	136	191	950	681	1671
Serpine1	protein_coding	5	137061504	137072272	10769	serine (or cysteine) peptidase inhibitor clade E member 1	718.633	6.4241	5.65922e-06	202	139	55	764	592	2559
Ccr2	protein_coding	9	124101918	124109140	7223	chemokine (C-C motif) receptor 2	1496.7	6.4224	1.15009e-16	351	407	343	2681	1705	3493
Gm36596	lncRNA	2	84778859	84791307	12449		25.623	6.42218	2.72022e-06	5	8	1	52	27	61
Ly86	protein_coding	13	37345345	37419036	73692	lymphocyte antigen 86	336.813	6.42184	1.2834e-16	82	81	84	499	450	825
Ccl3	protein_coding	11	83647843	83649378	1536	chemokine (C-C motif) ligand 3	61.3655	6.41664	8.59231e-06	11	13	9	119	27	188
Mup3	protein_coding	4	149397	153263	3867	major urinary protein 3	2474.01	-6.40067	4.30548e-05	3007	3389	7249	88	214	898
Cd6	protein_coding	19	10789339	10830059	40721	CD6 antigen	85.6031	6.39822	2.36162e-09	13	18	27	193	87	176
Hist1h3b	protein_coding	13	23752380	23752840	461	histone cluster 1 H3b	64.1082	6.33522	5.14647e-07	19	9	12	149	46	150
LOC100044068	protein_coding	1	24601	51858	27258		144.92	6.32977	4.12459e-13	40	38	26	299	166	301
Tlr8	protein_coding	X	167241123	167264329	23207	toll-like receptor 8	467.91	6.32538	1.73731e-13	110	107	123	824	492	1151
Rtp4	protein_coding	16	23601379	23614222	12844	receptor transporter protein 4	748.325	6.3177	1.1031e-11	124	166	245	1604	799	1553
Itgal	protein_coding	7	127296230	127335138	38909	integrin alpha L	1608.75	6.2936	2.42412e-13	391	405	380	3117	1562	3797
Sirpb1a	protein_coding	3	15371661	15426460	54800	signal-regulatory protein beta 1A	138.184	6.2844	1.35355e-08	17	27	49	262	144	330
Lect1	protein_coding	14	79637682	79662199	24518	leukocyte cell derived chemotaxin 1	50.0991	-6.27826	2.28576e-10	71	79	116	8	15	12
Il10ra	protein_coding	9	45253837	45269251	15415	interleukin 10 receptor alpha	810.386	6.27099	9.24776e-14	218	206	173	1566	831	1868
Tifab	protein_coding	13	56173702	56179018	5317	TRAF-interacting protein with forkhead-associated domain family member B	457.669	6.25599	6.24281e-10	89	99	132	661	460	1305
Spn	protein_coding	7	127132232	127144616	12385	sialophorin	496.539	6.22585	8.70131e-12	137	132	91	1118	487	1014
Slfn9	protein_coding	11	82978382	82992233	13852	schlafen 9	675.745	6.22497	6.83389e-09	225	149	89	1566	633	1393
Gm36486	lncRNA	17	29430803	29437600	6798		24.3406	6.17684	1.57186e-05	5	7	1	54	20	59
Inmt	protein_coding	6	55170627	55174990	4364	indolethylamine N-methyltransferase	2116.28	-6.13432	8.37896e-08	2288	2970	6018	304	779	339
Hist1h2bm	protein_coding	13	21722044	21722526	483	histone cluster 1 H2bm	68.7186	6.13106	8.67852e-07	21	16	6	165	57	147
Ptges	protein_coding	2	30889471	30903297	13827	prostaglandin E synthase	513.411	6.12179	5.51167e-07	139	108	85	960	297	1490
Gimap7	protein_coding	6	48718621	48724636	6016	GTPase IMAP family member 7	79.0599	6.0875	3.84412e-11	21	18	20	182	89	145
Gpr33	protein_coding	12	52023003	52028063	5061	G protein-coupled receptor 33	24.0689	6.07341	3.00657e-08	6	4	6	45	38	46
Ifitm6	protein_coding	7	141015812	141016892	1081	interferon induced transmembrane protein 6	48.9471	6.05191	7.25862e-08	7	13	14	84	50	126
Lrrc25	protein_coding	8	70616844	70620850	4007	leucine rich repeat containing 25	173.705	6.04037	6.55706e-11	40	40	49	326	169	418
Usp18	protein_coding	6	121245906	121270917	25012	ubiquitin specific peptidase 18	279.214	6.0256	7.95861e-08	51	52	90	747	212	524
Slc15a3	protein_coding	19	10842544	10857915	15372	solute carrier family 15 member 3	370.579	6.01324	2.25521e-09	87	91	91	592	324	1039
9930111J21Rik1	protein_coding	11	48946150	48979381	33232	RIKEN cDNA 9930111J21 gene 1	399.585	5.98239	2.79908e-12	109	81	115	766	413	913
Hist1h2bn	protein_coding	13	21754123	21754553	431	histone cluster 1 H2bn	349.008	5.9812	2.17327e-06	125	70	30	864	294	710
Pld4	protein_coding	12	112760655	112768988	8334	phospholipase D family member 4	741.481	5.97082	6.22175e-13	198	163	211	1313	781	1784
Plekhg4	protein_coding	8	105369441	105382862	13422	pleckstrin homology domain containing family G (with RhoGef domain) member 4	35.0428	5.96995	5.14647e-07	7	8	8	69	31	87
Socs3	protein_coding	11	117966079	117970341	4263	suppressor of cytokine signaling 3	1014.17	5.95706	2.64487e-11	270	254	245	2003	911	2403
Fxyd5	protein_coding	7	31032723	31042331	9609	FXYD domain-containing ion transport regulator 5	1111.61	5.94726	2.08382e-10	325	274	233	2175	974	2689
Il18bp	protein_coding	7	102015077	102019041	3965	interleukin 18 binding protein	1574.67	5.94707	5.69367e-14	383	426	422	3002	1623	3592
Parp14	protein_coding	16	35832859	35871514	38656	poly (ADP-ribose) polymerase family member 14	6953.38	5.94314	5.04009e-11	1605	1772	1886	17757	6323	12378
Ccl12	protein_coding	11	82101845	82103399	1555	chemokine (C-C motif) ligand 12	53.5482	5.93533	7.3175e-07	6	9	21	127	55	104
Cd7	protein_coding	11	121036747	121039478	2732	CD7 antigen	30.2492	5.8946	4.15344e-07	4	7	9	60	32	69
Irgm2	protein_coding	11	79296	87102	7807	immunity-related GTPase family M member 2	506.343	5.89218	1.30526e-05	39	58	216	1056	529	1140
C1qc	protein_coding	4	136889802	136892914	3113	complement component 1 q subcomponent C chain	1604.78	5.89084	3.61256e-13	348	413	498	2414	1926	4031
Ptafr	protein_coding	4	132564067	132580866	16800	platelet-activating factor receptor	506.358	5.8758	3.1058e-08	124	162	79	1016	411	1246
Slfn10-ps	misc_RNA	11	83028123	83040533	12411	schlafen 10 pseudogene	121.985	5.86531	7.6083e-08	33	26	27	311	91	243
Hist1h2bh	protein_coding	13	23542923	23543444	522	histone cluster 1 H2bh	88.0921	5.86466	1.89499e-06	31	18	9	207	70	193
Gpr65	protein_coding	12	98268635	98276722	8088	G-protein coupled receptor 65	379.743	5.83285	1.09203e-12	113	107	79	678	418	883
Hist1h2ad	protein_coding	13	23574381	23574915	535	histone cluster 1 H2ad	123.745	5.80755	4.94945e-07	41	30	15	269	101	286
Slc13a3	protein_coding	2	165405295	165473225	67931	solute carrier family 13 (sodium-dependent dicarboxylate transporter) member 3	513.234	5.79952	2.52475e-05	71	83	162	301	595	1868
Clec4n	protein_coding	6	123229843	123247024	17182	C-type lectin domain family 4 member n	264.26	5.783	5.764e-08	43	73	77	460	220	712
Gm12216	lncRNA	11	53785489	53859256	73768	predicted gene 12216	71.4388	5.78241	2.31962e-08	17	14	22	191	78	107
Trim30d	protein_coding	7	104470014	104507849	37836	tripartite motif-containing 30D	121.73	5.77436	6.53294e-09	22	30	39	216	118	305
Wfdc17	protein_coding	11	83704056	83706269	2214	WAP four-disulfide core domain 17	194.377	5.77237	4.04027e-08	39	51	54	347	154	522
Casp1	protein_coding	9	5298517	5307281	8765	caspase 1	454.845	5.77068	3.83451e-11	107	117	133	924	425	1024
Snx20	protein_coding	8	88626561	88636133	9573	sorting nexin 20	160.484	5.7545	7.55013e-11	49	37	39	315	162	361
Slc7a11	protein_coding	3	50364936	50499087	134152	solute carrier family 7 (cationic amino acid transporter y+ system) member 11	497.769	5.75363	1.89015e-05	138	117	60	1350	210	1111
Fermt3	protein_coding	19	6998958	7019469	20512	fermitin family homolog 3 (Drosophila)	804.728	5.74757	3.17217e-10	245	204	176	1394	752	2059
LOC105246556	lncRNA	19	29486934	29500080	13147		36.4339	5.74422	5.54426e-05	6	7	8	65	18	114
LOC102642067	lncRNA	7	14532918	14536041	3124		32.1604	-5.72691	5.5926e-06	41	44	87	3	6	13
Spi1	protein_coding	2	91082381	91115757	33377	spleen focus forming virus (SFFV) proviral integration oncogene	594.101	5.70982	1.57601e-09	189	145	124	1101	528	1477
Lcp2	protein_coding	11	34047201	34092280	45080	lymphocyte cytosolic protein 2	1363.17	5.69369	1.04317e-10	395	386	296	2379	1305	3418
9130208D14Rik	misc_RNA	7	105823257	105856011	32755		245.545	5.69342	4.59734e-15	59	63	80	469	298	504
H2-T24	protein_coding	17	2346040	2353013	6974	histocompatibility 2 T region locus 24	1025.07	5.68886	2.17065e-10	224	243	341	2263	951	2130
Tlr9	protein_coding	9	106222598	106226876	4279	toll-like receptor 9	147.448	5.67642	8.29573e-13	47	34	38	270	174	321
Hist1h2bg	protein_coding	13	23571400	23571863	464	histone cluster 1 H2bg	798.083	5.64343	1.7681e-17	263	206	204	1749	1046	1321
Mup2	protein_coding	4	265791	269750	3960	major urinary protein 2	388.337	-5.63992	3.78364e-06	474	510	1076	39	67	163
Kcna3	protein_coding	3	107036162	107038129	1968	potassium voltage-gated channel shaker-related subfamily member 3	77.2091	5.63583	4.39872e-09	20	26	14	152	82	169
LOC105247228	lncRNA	4	154915131	154919886	4756		198.513	5.63513	2.71414e-12	61	60	40	415	226	388
Myo1f	protein_coding	17	33555707	33607764	52058	myosin IF	1516.84	5.61594	4.04027e-08	463	461	231	3042	1291	3613
Ch25h	protein_coding	19	34473783	34475135	1353	cholesterol 25-hydroxylase	66.946	5.59274	6.38471e-07	11	22	16	154	55	144
F830016B08Rik	protein_coding	18	60257185	60303016	45832	RIKEN cDNA F830016B08 gene	419.918	5.57083	1.08753e-07	64	87	168	754	416	1031
Hist1h2ab	protein_coding	13	23751088	23751592	505	histone cluster 1 H2ab	106.724	5.56463	6.66741e-06	33	30	11	295	81	191
St6galnac1	protein_coding	11	116765025	116775507	10483	ST6 (alpha-N-acetyl-neuraminyl-23-beta-galactosyl-13)-N-acetylgalactosaminide alpha-26-sialyltransferase 1	148.461	5.55222	1.52014e-05	36	34	31	508	84	198
Slc22a28	protein_coding	19	8062209	8131982	69774	solute carrier family 22 member 28	125.428	-5.544	9.58544e-07	167	125	368	19	27	46
Podnl1	protein_coding	8	84125927	84143016	17090	podocan-like 1	84.3311	5.5296	5.68489e-11	23	21	24	175	95	167
Timp1	protein_coding	X	20870166	20874737	4572	tissue inhibitor of metalloproteinase 1	420.408	5.52869	2.8057e-06	135	117	51	684	326	1210
Hdc	protein_coding	2	126593659	126624022	30364	histidine decarboxylase	208.953	5.52653	4.91763e-07	52	38	66	442	145	510
Adamts4	protein_coding	1	171250422	171259922	9501	a disintegrin-like and metallopeptidase (reprolysin type) with thrombospondin type 1 motif 4	215.676	5.50347	9.98165e-05	63	38	34	825	105	230
Ccdc88b	protein_coding	19	6844623	6858328	13706	coiled-coil domain containing 88B	1297.9	5.50186	3.41661e-05	399	334	130	3945	686	2293
Ctsw	protein_coding	19	5465240	5470387	5148	cathepsin W	80.283	5.48675	8.63229e-09	15	21	27	168	82	167
Cd53	protein_coding	3	106758861	106790149	31289	CD53 antigen	1084.96	5.48311	8.49631e-09	301	304	261	1835	906	2903
Emb	protein_coding	13	117220573	117274415	53843	embigin	604.037	5.47976	2.12765e-07	167	186	110	1140	442	1579
Slitrk4	protein_coding	X	64264883	64277367	12485	SLIT and NTRK-like family member 4	77.8155	5.47098	2.06933e-12	16	25	24	146	150	106
Csf3	protein_coding	11	98701095	98704836	3742	colony stimulating factor 3 (granulocyte)	33.5588	5.46014	0.00175816	4	6	3	160	7	22
LOC105245495	lncRNA	13	49169808	49183825	14018		21.0627	5.4478	0.00141638	4	1	3	54	4	60
Tubb3	protein_coding	8	123411564	123422010	10447	tubulin beta 3 class III	18.3892	5.42601	0.000637137	6	2	1	31	10	59
Itgb7	protein_coding	15	102215994	102231958	15965	integrin beta 7	655.325	5.4243	4.75454e-08	231	175	113	1252	571	1590
Mup7	protein_coding	4	196357	200363	4007	major urinary protein 7	15729	-5.41942	0.00322659	22829	8787	59305	438	397	2618
Mup17	protein_coding	4	61591929	61595853	3925	major urinary protein 17	108.598	-5.41921	0.000147347	120	133	330	6	14	48
Klrk1	protein_coding	6	129610323	129623864	13542	killer cell lectin-like receptor subfamily K member 1	125.651	5.41824	6.40357e-12	30	41	36	218	151	279
Evl	protein_coding	12	108554720	108688516	133797	Ena-vasodilator stimulated phosphoprotein	685.9	5.41629	3.18917e-11	214	187	175	1148	705	1686
Bcl2a1b	protein_coding	9	89199273	89207838	8566	B cell leukemia/lymphoma 2 related protein A1b	236.79	5.41222	1.50177e-08	73	81	37	411	249	571
Trem2	protein_coding	17	48346401	48352276	5876	triggering receptor expressed on myeloid cells 2	86.274	5.40225	4.48158e-11	24	30	18	172	106	167
C130026I21Rik	protein_coding	1	85241286	85270566	29281	RIKEN cDNA C130026I21 gene	125.923	5.35814	1.18756e-08	21	36	46	242	135	275
Gpr132	protein_coding	12	112850873	112868418	17546	G protein-coupled receptor 132	137.815	5.35068	1.29164e-06	53	28	24	330	108	284
Clec5a	protein_coding	6	40574898	40585805	10908	C-type lectin domain family 5 member a	223.123	5.34785	1.53012e-05	38	84	39	545	127	506
Rsad2	protein_coding	12	26442743	26456478	13736	radical S-adenosyl methionine domain containing 2	388.686	5.33832	1.38545e-10	123	94	112	917	384	702
Olfr56	protein_coding	11	7146	144987	137842	olfactory receptor 56	30.5515	5.33446	1.81444e-06	10	5	8	72	32	56
Serpina3i	protein_coding	12	104263045	104269365	6321	serine (or cysteine) peptidase inhibitor clade A member 3I	114.77	5.33044	2.31945e-06	29	45	14	295	108	199
AI662270	lncRNA	11	83223576	83226584	3009	expressed sequence AI662270	298.669	5.32311	6.09846e-11	94	87	74	545	304	688
H2-T10	protein_coding	17	22018	27603	5586	histocompatibility 2 T region locus 10	103.208	5.32263	1.14052e-07	16	34	33	175	105	256
Cxcr3	protein_coding	X	101731536	101734147	2612	chemokine (C-X-C motif) receptor 3	76.1035	5.32241	4.59488e-11	21	23	20	174	102	115
Ccl4	protein_coding	11	83648624	83664683	16060	chemokine (C-C motif) ligand 4	45.4076	5.31768	2.43633e-05	10	10	13	95	27	119
Oas1a	protein_coding	5	120896256	120907543	11288	2'-5' oligoadenylate synthetase 1A	478.071	5.30543	8.91031e-09	142	138	116	1281	436	756
Nckap1l	protein_coding	15	103453784	103502860	49077	NCK associated protein 1 like	1996.37	5.29858	1.94678e-10	657	568	476	3487	1952	4838
Atp1a3	protein_coding	7	24978167	25005937	27771	ATPase Na+/K+ transporting alpha 3 polypeptide	154.385	5.28896	2.28847e-08	45	53	30	322	142	336
Csf1r	protein_coding	18	61096808	61131139	34332	colony stimulating factor 1 receptor	4115.04	5.28074	7.03174e-10	1039	1125	1329	6637	3971	10589
Gm12718	lncRNA	4	103382500	103492188	109689	predicted gene 12718	85.9487	-5.27441	4.87085e-06	116	96	238	12	16	37
C1qa	protein_coding	4	136895916	136898844	2929	complement component 1 q subcomponent alpha polypeptide	1556.19	5.25857	2.0681e-12	394	437	534	2483	1786	3704
Cmpk2	protein_coding	12	26469059	26479837	10779	cytidine monophosphate (UMP-CMP) kinase 2 mitochondrial	391.298	5.21852	6.10321e-08	124	90	111	1034	325	665
Phf11d	protein_coding	14	59347407	59370520	23114	PHD finger protein 11D	420.719	5.2087	2.01888e-14	116	102	160	822	537	787
Was	protein_coding	X	8081466	8090491	9026	Wiskott-Aldrich syndrome homolog (human)	292.037	5.20827	3.33242e-11	87	90	79	498	310	689
Il18rap	protein_coding	1	40515362	40551707	36346	interleukin 18 receptor accessory protein	398.638	5.20463	5.42458e-06	131	121	56	1157	302	626
Ddx60	protein_coding	8	61928066	62037704	109639	DEAD (Asp-Glu-Ala-Asp) box polypeptide 60	1164.74	5.19462	2.69452e-08	284	323	371	3171	1022	1817
Tnfrsf14	protein_coding	4	154921442	154928620	7179	tumor necrosis factor receptor superfamily member 14 (herpesvirus entry mediator)	563.587	5.19016	1.49311e-11	155	186	156	1090	572	1223
Itgam	protein_coding	7	128062640	128128160	65521	integrin alpha M	2051.92	5.17288	3.25163e-06	728	573	317	4443	1383	4868
Ctsc	protein_coding	7	88278023	88310875	32853	cathepsin C	8109.32	5.17144	3.13062e-09	2237	2211	2526	13546	7259	20876
Clec7a	protein_coding	6	129461591	129472777	11187	C-type lectin domain family 7 member a	1021.25	5.1429	6.75821e-08	297	395	167	1479	1166	2623
Fgr	protein_coding	4	132974095	133001893	27799	Gardner-Rasheed feline sarcoma viral (Fgr) oncogene homolog	801.384	5.13656	2.68514e-07	253	260	151	1623	616	1904
Card9	protein_coding	2	26352236	26360979	8744	caspase recruitment domain family member 9	107.26	5.1355	2.92945e-06	33	33	19	202	79	277
Pira1	protein_coding	7	3731633	3739870	8238	paired-Ig-like receptor A1	166.572	5.13134	1.12878e-07	60	48	32	321	149	391
LOC102641031	protein_coding	1	69261	91299	22039		290.297	5.12775	8.9346e-10	93	85	76	724	295	469
H2-T23	protein_coding	17	2366231	2369172	2942		5275.18	5.1172	3.17217e-10	1150	1468	2037	10573	5495	10928
Cebpd	protein_coding	16	15887286	15889545	2260	CCAAT/enhancer binding protein (C/EBP) delta	352.608	5.11535	2.51608e-11	93	94	128	788	385	627
Cmklr1	protein_coding	5	113612355	113650450	38096	chemokine-like receptor 1	404.689	5.11162	1.05153e-08	116	93	140	685	380	1014
Nod2	protein_coding	8	88647280	88688474	41195	nucleotide-binding oligomerization domain containing 2	411.439	5.10871	1.19209e-05	128	126	65	1192	257	701
Cd69	protein_coding	6	129267324	129275369	8046	CD69 antigen	79.4116	5.10524	5.65922e-06	25	18	20	190	52	171
Gm10693	misc_RNA	7	3860623	3869285	8663		19.2835	5.09331	0.000724826	4	6	2	35	9	59
Cyp2f2	protein_coding	7	27119955	27133660	13706	cytochrome P450 family 2 subfamily f polypeptide 2	7116.26	-5.09323	3.03723e-05	8304	8720	20282	710	1475	3205
Itga4	protein_coding	2	79255426	79333114	77689	integrin alpha 4	2265.67	5.07607	9.73831e-11	801	702	525	4213	2331	5021
Cd3e	protein_coding	9	44998735	45009662	10928	CD3 antigen epsilon polypeptide	96.373	5.07089	6.94808e-08	26	33	23	247	97	152
Ebi3	protein_coding	17	55952623	55957022	4400	Epstein-Barr virus induced gene 3	51.2131	5.07084	1.02015e-05	17	16	7	116	40	111
Tlr7	protein_coding	X	167304926	167330574	25649	toll-like receptor 7	231.566	5.04406	2.62581e-12	68	75	69	432	257	489
Snord110	snoRNA	2	130275515	130275573	59	small nucleolar RNA C/D box 110	37.5287	5.03631	4.53524e-05	5	15	8	97	71	29
Hist1h2ah	protein_coding	13	22035122	22035643	522	histone cluster 1 H2ah	51.1268	5.03619	1.72171e-05	21	12	7	118	41	108
Slfn5	protein_coding	11	82951349	82964850	13502	schlafen 5	1449.68	5.02942	7.25274e-10	413	415	469	3555	1382	2463
Acaa1b	protein_coding	9	119148043	119157093	9051	acetyl-Coenzyme A acyltransferase 1B	2379.65	-5.02446	7.20939e-05	2360	3410	6728	170	764	846
Ptprc	protein_coding	1	138062859	138175755	112897	protein tyrosine phosphatase receptor type C	5362.63	5.01823	3.88481e-09	1887	1733	1141	10355	5083	11977
Obp2a	protein_coding	2	25697543	25703326	5784	odorant binding protein 2A	63.0989	-5.01282	0.00165916	81	63	199	1	6	29
Gpr12	protein_coding	5	146582150	146586487	4338	G-protein coupled receptor 12	34.2295	-5.0061	2.06172e-08	52	61	62	8	13	8
Cd5	protein_coding	19	10718107	10739026	20920	CD5 antigen	82.5516	5.00359	8.29737e-09	13	27	33	168	109	145
Hist1h2ai	protein_coding	13	21716412	21716859	448	histone cluster 1 H2ai	169.14	5.00127	2.36493e-06	69	49	22	362	158	355
Emilin2	protein_coding	17	71252172	71311639	59468	elastin microfibril interfacer 2	939.405	4.98668	3.39509e-06	356	266	155	1758	695	2407
Myom2	protein_coding	8	15057653	15133420	75768	myomesin 2	89.5259	-4.98527	7.9532e-07	121	93	248	20	23	33
Gdap10	lncRNA	12	32824116	32826919	2804	ganglioside-induced differentiation-associated-protein 10	396.082	4.97858	1.18513e-08	123	128	101	810	340	875
Cd38	protein_coding	5	43868827	43912374	43548	CD38 antigen	1081.75	4.97345	6.26572e-07	237	283	402	1746	872	2950
Siglece	protein_coding	7	43651070	43660179	9110	sialic acid binding Ig-like lectin E	168.691	4.97263	3.95367e-06	36	47	57	279	121	472
Ncr1	protein_coding	7	4337678	4345164	7487	natural cytotoxicity triggering receptor 1	34.4044	4.96018	7.74439e-06	13	6	9	56	35	88
Trem1	protein_coding	17	48232367	48246924	14558	triggering receptor expressed on myeloid cells 1	118.932	4.947	1.78673e-05	26	40	30	238	69	311
LOC105245547	protein_coding	13	67885454	67890777	5324		68.1405	4.94361	6.97245e-11	22	25	15	113	98	135
Dhx58	protein_coding	11	100694884	100704271	9388	DEXH (Asp-Glu-X-His) box polypeptide 58	669.088	4.94031	1.68035e-09	202	181	225	1626	643	1138
Sh2d2a	protein_coding	3	87846755	87855722	8968	SH2 domain containing 2A	94.5355	4.93436	9.14018e-08	39	25	19	215	99	170
Slamf1	protein_coding	1	171767132	171801184	34053	signaling lymphocytic activation molecule family member 1	69.4633	4.91488	3.31087e-08	13	24	25	140	80	134
Xcr1	protein_coding	9	123852315	123862029	9715	chemokine (C motif) receptor 1	193.645	4.9135	7.33579e-12	65	56	60	258	271	452
LOC105246757	lncRNA	3	14825509	14864243	38735		181.038	-4.91325	3.50982e-05	210	235	498	17	47	79
Tnfaip8l2	protein_coding	3	95139521	95142448	2928	tumor necrosis factor alpha-induced protein 8-like 2	155.762	4.91161	2.07624e-08	58	37	44	260	158	377
Sell	protein_coding	1	164061813	164080785	18973	selectin lymphocyte	303.967	4.8927	5.81981e-08	114	99	58	556	296	701
Bcl2a1d	protein_coding	9	88723288	88731850	8563	B cell leukemia/lymphoma 2 related protein A1d	117.687	4.88386	8.79956e-09	30	47	31	235	123	241
Il1f9	protein_coding	2	24186476	24193567	7092	interleukin 1 family member 9	117.263	4.87518	0.000950495	39	27	11	391	39	197
Tlr12	protein_coding	4	210912	214085	3174	toll-like receptor 12	29.7153	4.87483	8.44824e-06	5	6	14	49	36	69
Herc6	protein_coding	6	57580992	57665136	84145	hect domain and RLD 6	1536.13	4.8654	3.37291e-09	427	417	568	3603	1445	2757
Rmi2	protein_coding	16	10835059	10843235	8177	RMI2 RecQ mediated genome instability 2 homolog (S. cerevisiae)	79.5296	4.85808	4.74444e-06	31	26	9	156	80	175
Lat	protein_coding	7	126363827	126369589	5763	linker for activation of T cells	118.985	4.84931	6.14089e-08	39	38	31	285	111	211
Plet1	protein_coding	9	50494525	50505639	11115	placenta expressed transcript 1	6000.39	4.83756	0.00258708	1348	1527	555	26212	1144	5216
Ctsg	protein_coding	14	56099881	56102574	2694	cathepsin G	20.2991	4.83458	0.00129974	2	5	6	13	24	72
Procr	protein_coding	2	155751125	155755478	4354	protein C receptor endothelial	262.845	4.82133	3.08551e-08	82	86	72	399	255	684
H2-M3	protein_coding	17	3632563	3636814	4252	histocompatibility 2 M region locus 3	232.025	4.81881	3.62716e-09	69	67	79	521	221	435
Hist1h2bk	protein_coding	13	22035821	22036320	500	histone cluster 1 H2bk	72.5126	4.81235	5.14647e-07	29	17	19	137	69	165
Hist1h3d	protein_coding	13	23575763	23576266	504	histone cluster 1 H3d	53.0521	4.79578	3.21501e-06	21	14	12	122	47	103
Gm15987	lncRNA	6	128952353	128975029	22677	predicted gene 15987	56.6205	4.77698	1.0799e-05	18	18	13	151	45	96
Treml4	protein_coding	17	48264191	48275607	11417	triggering receptor expressed on myeloid cells-like 4	345.142	4.77197	3.4814e-06	85	82	135	319	431	1019
Cd86	protein_coding	16	36568956	36666077	97122	CD86 antigen	357.309	4.76669	9.97502e-11	107	104	130	579	396	828
Reg3b	protein_coding	6	78370885	78373466	2582	regenerating islet-derived 3 beta	926.161	4.7573	0.00142215	397	153	66	372	1463	3106
Cx3cr1	protein_coding	9	120048683	120068296	19614	chemokine (C-X3-C motif) receptor 1	325.274	4.75627	4.09154e-11	116	119	77	735	425	479
Mmp7	protein_coding	9	7692111	7699416	7306	matrix metallopeptidase 7	3188.22	4.75464	1.96816e-05	953	953	797	10380	2213	3835
Trbc1	C_region	6	41538219	41539665	1447	T cell receptor beta constant region 1	100.657	4.75135	1.45468e-08	36	26	32	201	101	207
5830432E09Rik	lncRNA	7	135648457	135652314	3858	RIKEN cDNA 5830432E09 gene	42.4126	4.74818	5.34615e-06	9	19	8	80	45	93
Scn2b	protein_coding	9	45117876	45130070	12195	sodium channel voltage-gated type II beta	119.209	4.73272	8.89128e-09	36	34	42	231	118	254
Fcrlb	protein_coding	1	170906852	170913860	7009	Fc receptor-like B	29.1358	4.72782	0.0011485	10	7	3	49	13	93
H2-Aa	protein_coding	17	589297	594342	5046	histocompatibility 2 class II antigen A alpha	21.428	4.72753	0.000237352	7	1	8	38	23	51
Nlrp1b	protein_coding	11	1265313	1305429	40117	NLR family pyrin domain containing 1B	262.45	4.72119	2.52195e-08	88	68	90	470	242	617
Csf2rb	protein_coding	15	78325797	78351001	25205	colony stimulating factor 2 receptor beta low-affinity (granulocyte-macrophage)	1639.24	4.70615	5.89658e-07	613	553	329	3176	1353	3812
Gm7469	pseudogene	9	7723038	7724764	1727	predicted gene 7469	450.147	4.68669	1.89658e-05	129	104	156	1405	326	581
Bcl2a1a	protein_coding	9	88956920	88962416	5497	B cell leukemia/lymphoma 2 related protein A1a	114.323	4.68356	7.46544e-08	47	38	21	217	128	235
Cd300e	protein_coding	11	115051917	115075950	24034	CD300e antigen	64.467	4.67924	0.000404145	13	10	27	68	50	219
Ccr1	protein_coding	9	123962126	123968692	6567	chemokine (C-C motif) receptor 1	293.534	4.67581	2.91146e-05	97	116	39	551	224	735
Gm34654	lncRNA	9	77800738	77851833	51096		92.7769	-4.66897	3.1058e-08	129	111	229	27	27	34
Hmox1	protein_coding	8	75093618	75100593	6976	heme oxygenase (decycling) 1	1180.91	4.64546	8.11394e-06	303	298	452	1398	1020	3616
Cd48	protein_coding	1	171681421	171705257	23837	CD48 antigen	226.957	4.64536	1.36783e-08	89	84	44	366	273	506
AI504432	lncRNA	3	107039504	107054322	14819	expressed sequence AI504432	218.759	4.64348	6.80558e-07	66	79	57	486	169	455
Rac2	protein_coding	15	78559169	78572783	13615	RAS-related C3 botulinum substrate 2	916.087	4.64073	1.13511e-06	387	309	147	1922	903	1829
Gp2	protein_coding	7	119442542	119459272	16731	glycoprotein 2 (zymogen granule membrane)	1091.01	4.62951	0.000541795	356	205	282	3486	356	1862
Cd4	protein_coding	6	124864693	124888248	23556	CD4 antigen	150.452	4.62469	1.16417e-07	30	62	50	285	155	320
Gm30931	lncRNA	8	46363253	46367212	3960		52.9139	-4.60965	0.000273094	57	59	158	5	24	14
AF251705	protein_coding	11	114996721	115004357	7637	cDNA sequence AF251705	188.856	4.60795	7.17391e-09	55	82	46	349	207	394
Hist1h2ak	protein_coding	13	21753377	21753912	536	histone cluster 1 H2ak	143.975	4.60767	8.00611e-05	68	36	18	353	116	273
Ltf	protein_coding	9	111019292	111042766	23475	lactotransferrin	15640.5	4.60391	0.0108412	1746	1860	495	76502	2310	10930
Psmb10	protein_coding	8	105935728	105938454	2727	proteasome (prosome macropain) subunit beta type 10	1258.78	4.60229	1.1993e-08	390	316	513	2629	1205	2500
A2m	protein_coding	6	121636166	121679238	43073	alpha-2-macroglobulin	226.625	4.60079	8.4703e-05	68	89	36	418	136	613
Evi2a	protein_coding	11	79526560	79530609	4050	ecotropic viral integration site 2a	263.782	4.59511	1.56544e-08	103	91	61	460	274	594
Gzmk	protein_coding	13	113171874	113180897	9024	granzyme K	24.1432	4.58777	1.75002e-06	7	9	6	48	37	38
H2-T22	protein_coding	17	2374532	2378941	4410	histocompatibility 2 T region locus 22	2831.16	4.58664	2.07944e-08	710	818	1211	5676	2735	5836
Tapbpl	protein_coding	6	125223922	125231860	7939	TAP binding protein-like	896.325	4.58073	2.59645e-09	224	326	329	1986	915	1598
5430437J10Rik	lncRNA	15	5496318	5594983	98666	RIKEN cDNA 5430437J10 gene	64.8008	4.58022	4.81879e-06	27	20	12	150	62	119
Klhl6	protein_coding	16	19946492	19983049	36558	kelch-like 6	356.831	4.57655	3.07585e-09	124	122	104	650	347	795
Fgl1	protein_coding	8	41191434	41217978	26545	fibrinogen-like protein 1	2242.25	4.56745	0.00174824	526	441	634	749	1793	9310
Stx11	protein_coding	10	12939983	12964500	24518	syntaxin 11	232.144	4.56609	1.52024e-06	95	73	49	508	194	474
Htr7	protein_coding	19	35958415	36058286	99872	5-hydroxytryptamine (serotonin) receptor 7	71.8855	4.56581	3.75512e-07	24	17	27	139	71	153
F630111L10Rik	lncRNA	3	59146296	59153628	7333	RIKEN cDNA F630111L10 gene	203.22	4.56574	2.05071e-09	74	76	50	376	221	422
Gm33009	lncRNA	4	49474707	49487266	12560		29.4774	-4.55876	0.000104936	29	41	82	5	10	10
Vis1	misc_RNA	2	45238980	45282900	43921		194.195	4.55544	2.98215e-08	60	78	51	377	188	411
BC094916	protein_coding	1	173521311	173535957	14647	cDNA sequence BC094916	25.8158	4.55375	3.49119e-05	4	6	13	49	29	54
Cd3g	protein_coding	9	44969572	44980431	10860	CD3 antigen gamma polypeptide	122.609	4.54885	2.30216e-08	34	35	51	288	140	187
Tifa	protein_coding	3	127788857	127798394	9538	TRAF-interacting protein with forkhead-associated domain	897.654	4.54883	5.66885e-07	241	325	286	1463	739	2332
Tyrobp	protein_coding	7	30413788	30417582	3795	TYRO protein tyrosine kinase binding protein	863.757	4.54744	8.7729e-08	291	334	209	1441	810	2097
Adh6-ps1	misc_RNA	3	138374121	138388291	14171	alcohol dehydrogenase 6 (class V) pseudogene 1	157.731	-4.54345	0.000118034	182	260	369	17	31	87
Ms4a7	protein_coding	19	11321039	11336146	15108	membrane-spanning 4-domains subfamily A member 7	194.034	4.53871	2.88289e-09	65	64	62	442	200	330
4933412E12Rik	lncRNA	10	116950562	116963279	12718	RIKEN cDNA 4933412E12 gene	122.323	4.5351	2.74552e-09	36	38	47	272	138	202
Steap4	protein_coding	5	7960472	7982213	21742	STEAP family member 4	7623.9	4.53348	0.000360201	1506	1821	2928	5255	6490	27745
Tlr11	protein_coding	14	50357914	50363663	5750	toll-like receptor 11	149.414	4.49608	8.14224e-14	40	60	54	236	223	284
Rnf213	protein_coding	11	119389454	119487423	97970		24404.4	4.48627	3.1058e-08	8213	7711	8184	59305	21634	41380
Gm11735	misc_RNA	11	116738175	116749858	11684		90.5204	4.4613	0.00200557	30	20	16	349	34	93
Mmp8	protein_coding	9	7558429	7568486	10058	matrix metallopeptidase 8	47.8244	4.46029	5.81908e-05	21	13	8	81	42	122
Uba7	protein_coding	9	107975567	107984056	8490	ubiquitin-like modifier activating enzyme 7	1694.47	4.45814	6.55706e-11	609	550	575	3679	1768	2986
Unc93b1	protein_coding	19	3935186	3949340	14155	unc-93 homolog B1 (C. elegans)	3448.1	4.44278	4.59303e-10	1071	1206	1240	6439	3399	7334
Ifi27l2a	protein_coding	12	103433873	103443680	9808	interferon alpha-inducible protein 27 like 2A	216.666	4.43195	4.07304e-09	56	67	96	400	242	438
Fam64a	protein_coding	11	72042439	72047371	4933	family with sequence similarity 64 member A	29.8352	4.4279	0.000558315	13	9	3	62	21	72
Arhgdib	protein_coding	6	136923655	136941899	18245	Rho GDP dissociation inhibitor (GDI) beta	879.127	4.39948	1.03223e-08	343	310	239	1503	875	2005
C3ar1	protein_coding	6	122847140	122856157	9018	complement component 3a receptor 1	607.784	4.3981	2.02836e-08	253	215	147	1168	616	1248
n-Tp15	tRNA	14	51090647	51090718	72		32.8533	4.39421	0.00573223	5	3	13	14	27	135
Il1a	protein_coding	2	129299609	129310901	11293	interleukin 1 alpha	488.804	4.38799	5.40219e-05	116	146	188	1050	271	1162
Gm35579	lncRNA	2	147884878	147900502	15625		19.1305	-4.38267	0.00141836	14	24	61	4	7	4
Rasa4	protein_coding	5	136083916	136111860	27945	RAS p21 protein activator 4	498.339	4.37808	1.88601e-06	202	178	108	938	421	1143
Myo1g	protein_coding	11	6506548	6520960	14413	myosin IG	524.945	4.36746	2.27172e-05	239	176	80	1034	455	1164
Ms4a4a	protein_coding	19	11375488	11392915	17428		62.2719	4.35136	0.000218108	21	26	8	125	44	149
Batf	protein_coding	12	85686720	85709087	22368	basic leucine zipper transcription factor ATF-like	68.19	4.34597	9.11821e-06	26	18	22	114	59	170
Rassf4	protein_coding	6	116632994	116673836	40843	Ras association (RalGDS/AF-6) domain family member 4	1487.17	4.34276	1.01856e-07	417	519	572	2980	1282	3153
P2ry13	protein_coding	3	59207892	59210882	2991	purinergic receptor P2Y G-protein coupled 13	231.923	4.33444	3.80882e-06	51	83	94	308	235	621
Mndal	protein_coding	1	97275	120409	23135	myeloid nuclear differentiation antigen like	1334.36	4.32368	2.63071e-08	485	521	366	3091	1303	2241
Nampt	protein_coding	12	32820335	32853369	33035	nicotinamide phosphoribosyltransferase	3505.41	4.31404	2.8721e-09	1074	1256	1324	6453	3396	7529
Il12rb2	protein_coding	6	67285294	67376294	91001	interleukin 12 receptor beta 2	144.474	4.30815	2.99367e-08	48	47	54	301	141	276
Klra7	protein_coding	6	507803	524845	17043	killer cell lectin-like receptor subfamily A member 7	20.5929	4.30061	5.15144e-05	8	4	7	29	29	46
Gfpt2	protein_coding	11	49794155	49838620	44466	glutamine fructose-6-phosphate transaminase 2	298.716	4.28029	6.61991e-11	132	111	75	577	393	505
Ccnb1	protein_coding	13	100778732	100786543	7812	cyclin B1	192.32	4.27982	4.9787e-05	90	54	39	424	138	409
Cdc20	protein_coding	4	118432901	118437343	4443	cell division cycle 20	147.733	4.27736	8.01705e-05	68	48	23	349	115	284
Gm5150	protein_coding	3	15946871	16006371	59501	predicted gene 5150	62.5114	4.27574	1.11414e-05	21	17	23	92	59	163
Ccnb2	protein_coding	9	70407689	70421554	13866	cyclin B2	130.454	4.27491	0.000102666	61	39	22	324	97	240
Hist1h3f	protein_coding	13	23544052	23544954	903	histone cluster 1 H3f	45.9996	4.27174	1.69499e-06	19	15	13	99	49	82
Emr1	protein_coding	17	57358651	57483529	124879	EGF-like module containing mucin-like hormone receptor-like sequence 1	2114.9	4.26867	2.74717e-08	784	734	685	3339	2038	5110
Lrrc8c	protein_coding	5	105519386	105613018	93633	leucine rich repeat containing 8 family member C	569.969	4.26151	3.97613e-08	209	210	174	1002	530	1295
Hist1h2af	protein_coding	13	23533911	23534378	468	histone cluster 1 H2af	272.782	4.25509	0.000171589	146	66	41	596	218	569
Dtx3l	protein_coding	16	35926515	35939027	12513	deltex 3-like (Drosophila)	3516.32	4.25124	9.29545e-09	1169	1217	1315	7974	3344	6080
Ip6k3	protein_coding	17	27143971	27167764	23794	inositol hexaphosphate kinase 3	16.1105	4.25063	0.00125157	6	2	5	43	14	26
Cyp2c53-ps	misc_RNA	19	39229254	39274737	45484	cytochrome P450 family 2 subfamily c polypeptide 53-ps	41.2502	-4.23865	1.05112e-05	57	55	95	8	20	13
LOC105244343	protein_coding	2	156357022	156361065	4044		36.9315	4.23062	5.64822e-06	8	19	9	73	49	62
Marcksl1	protein_coding	4	1115542	1117940	2399	MARCKS-like 1	819.483	4.22938	5.68345e-07	322	282	239	1338	715	2021
Gm9733	protein_coding	3	15295103	15332310	37208	predicted gene 9733	42.7445	4.22579	1.81979e-05	11	15	17	71	41	103
Ncf1	protein_coding	5	134220053	134229625	9573	neutrophil cytosolic factor 1	1224.99	4.22388	0.000140511	576	421	161	2294	994	2903
Tlr6	protein_coding	5	64952030	64971173	19144	toll-like receptor 6	83.8145	4.21141	1.66679e-05	23	27	33	138	68	214
Snx10	protein_coding	6	51523902	51590679	66778	sorting nexin 10	1760.84	4.20762	1.44706e-07	625	706	511	3668	1534	3522
Tnfrsf11b	protein_coding	15	54250619	54278484	27866	tumor necrosis factor receptor superfamily member 11b (osteoprotegerin)	878.151	4.2061	0.00185212	254	239	246	3314	337	879
Gm4956	misc_RNA	1	21285246	21298312	13067	predicted gene 4956	105.418	-4.19624	0.00161793	107	57	378	19	29	41
Ptpro	protein_coding	6	137252299	137464634	212336	protein tyrosine phosphatase receptor type O	367.932	4.17439	8.40793e-08	144	136	109	697	340	781
Ikzf1	protein_coding	11	11684969	11772926	87958	IKAROS family zinc finger 1	616.487	4.16657	1.84387e-06	270	239	129	1138	590	1334
Tmem173	protein_coding	18	35733678	35740554	6877	transmembrane protein 173	567.027	4.1611	1.66207e-09	223	223	168	1157	597	1034
Fanca	protein_coding	8	123268244	123318651	50408	Fanconi anemia complementation group A	225.28	4.16078	2.88561e-05	120	61	43	527	219	381
Slco3a1	protein_coding	7	74275418	74554780	279363	solute carrier organic anion transporter family member 3a1	1595.97	4.16059	4.79142e-05	610	556	414	4665	1153	2178
Ticam2	protein_coding	18	46558231	46574533	16303	toll-like receptor adaptor molecule 2	151.24	4.15204	2.69485e-06	48	57	51	265	126	360
Slamf6	protein_coding	1	171917199	171953170	35972	SLAM family member 6	238.219	4.15089	4.93795e-07	109	68	73	435	226	518
Fyb	protein_coding	15	6522797	6665608	142812	FYN binding protein	2325.56	4.14661	1.10772e-06	1153	808	471	4167	2542	4813
Plac8	protein_coding	5	100553726	100572205	18480	placenta-specific 8	3377.21	4.13977	1.52024e-06	1163	1215	1151	8678	2795	5262
Gpr114	protein_coding	8	94921811	94943293	21483	G protein-coupled receptor 114	111.833	4.1379	6.47032e-06	38	49	28	251	96	210
F730043M19Rik	lncRNA	12	33111711	33147586	35876	RIKEN cDNA F730043M19 gene	84.4289	4.13592	5.54423e-05	38	31	15	217	80	126
Aurkb	protein_coding	11	69045625	69051664	6040	aurora kinase B	109.802	4.1268	0.000722182	63	24	14	253	88	217
2810007J24Rik	protein_coding	7	14410686	14446769	36084	RIKEN cDNA 2810007J24 gene	5917.98	-4.12406	0.00180124	6827	7469	16037	422	1397	3356
Fam111a	protein_coding	19	12573075	12589769	16695	family with sequence similarity 111 member A	725.838	4.12262	5.93129e-07	327	245	195	1310	664	1614
Apol9a	protein_coding	15	77403789	77411080	7292	apolipoprotein L 9a	486.15	4.11992	0.000495651	86	84	287	521	594	1345
Hist1h2bb	protein_coding	13	23746734	23747223	490	histone cluster 1 H2bb	410.93	4.11955	1.64074e-06	194	137	99	939	395	701
Parvg	protein_coding	15	84323923	84342978	19056	parvin gamma	310.306	4.11893	1.84511e-08	124	126	85	547	327	653
Gimap3	protein_coding	6	48764464	48770851	6388	GTPase IMAP family member 3	367.52	4.11879	2.4047e-09	182	118	101	738	472	595
Ly75	protein_coding	2	60293760	60383231	89472	lymphocyte antigen 75	1369.6	4.11625	7.58943e-08	503	468	501	3287	1298	2160
Lck	protein_coding	4	1147929	1173325	25397	lymphocyte protein tyrosine kinase	47.8376	4.11486	4.10327e-05	11	19	18	108	42	89
Il18r1	protein_coding	1	40465552	40500854	35303	interleukin 18 receptor 1	654.812	4.10629	1.57952e-10	254	295	174	1306	846	1054
Sp100	protein_coding	1	85649840	85709998	60159	nuclear antigen Sp100	1163.66	4.1011	1.09714e-10	429	387	474	2419	1275	1998
Il6	protein_coding	5	30013161	30019968	6808	interleukin 6	34.5411	4.09563	0.000130034	11	13	11	77	27	70
Slpi	protein_coding	2	164354070	164356507	2438	secretory leukocyte peptidase inhibitor	80.3533	4.09331	1.2836e-05	30	34	19	159	69	171
Rnase6	protein_coding	14	51123913	51132187	8275	ribonuclease RNase A family 6	233.595	4.09115	1.99031e-07	82	105	63	468	230	453
Oas1g	protein_coding	5	120876142	120887613	11472	2'-5' oligoadenylate synthetase 1G	273.157	4.08721	3.33155e-06	124	93	71	688	267	397
Cd3d	protein_coding	9	44981769	44987052	5284	CD3 antigen delta polypeptide	33.8507	4.08697	0.00010553	14	12	7	87	35	48
Adora2b	protein_coding	11	62248984	62266452	17469	adenosine A2b receptor	34.4767	4.07686	2.77313e-05	19	10	6	57	45	70
Gm30536	lncRNA	2	166194425	166201418	6994		20.3636	-4.07315	0.00182891	20	23	61	3	9	6
Ube2c	protein_coding	2	164769929	164772902	2974	ubiquitin-conjugating enzyme E2C	231.131	4.07223	0.000992031	123	58	33	670	160	343
Ckap2l	protein_coding	2	129268210	129297230	29021	cytoskeleton associated protein 2-like	205.603	4.07091	0.000698737	114	57	22	459	173	408
Tnfrsf1b	protein_coding	4	145212368	145246870	34503	tumor necrosis factor receptor superfamily member 1b	3137.5	4.07047	5.68345e-07	1198	1045	1123	6310	2537	6612
Hist1h1b	protein_coding	13	21779832	21780625	794	histone cluster 1 H1b	216.123	4.06451	0.00244068	122	53	15	547	179	382
Gm6637	lncRNA	6	122293251	122296486	3236		16.0925	4.05843	0.00033576	6	3	6	28	20	33
Mlkl	protein_coding	8	111311681	111338449	26769	mixed lineage kinase domain-like	881.937	4.05823	3.91974e-08	315	328	322	1959	824	1543
Psme2b	protein_coding	11	48945345	48946410	1066	protease (prosome macropain) activator subunit 2B	168.249	4.05619	4.89508e-06	49	55	74	312	140	380
Apol7e	protein_coding	15	77695719	77719288	23570	apolipoprotein L 7e	48.3629	4.05524	3.4492e-06	19	19	14	103	50	86
Gm36264	lncRNA	13	9001952	9076335	74384		36.6661	-4.05342	0.00519944	46	25	119	3	7	20
Slco1a1	protein_coding	6	141907281	141946965	39685	solute carrier organic anion transporter family member 1a1	3724.5	-4.04638	0.00541739	4274	4368	10672	181	637	2215
Gm614	protein_coding	X	101261377	101263992	2616	predicted gene 614	19.3296	4.04145	8.14278e-05	4	8	7	25	35	36
Sirpa	protein_coding	2	129592606	129632228	39623	signal-regulatory protein alpha	4849.65	4.03552	1.64032e-06	1866	2075	1265	7594	4480	11818
Gm36869	protein_coding	5	138341770	138359898	18129		132.336	4.03088	4.75803e-06	43	28	70	224	146	284
Gm14548	protein_coding	7	3884201	3898159	13959	predicted gene 14548	514.749	4.02903	0.000292041	271	165	72	921	430	1230
Tmem229b	protein_coding	12	78961795	79007659	45865	transmembrane protein 229B	276.246	4.02381	1.48609e-07	128	87	88	562	273	521
Retsat	protein_coding	6	72598628	72607488	8861	retinol saturase (all trans retinol 1314 reductase)	2395.26	-4.02341	9.17702e-06	2767	3197	5876	500	795	1237
Clec4a3	protein_coding	6	122952515	122969878	17364	C-type lectin domain family 4 member a3	229.801	4.00818	8.93086e-07	104	92	54	406	236	488
AI839979	lncRNA	5	31569592	31571397	1806	expressed sequence AI839979	22.1558	4.00743	0.000403516	4	7	11	37	22	52
Hist1h2bf	protein_coding	13	23573760	23574190	431	histone cluster 1 H2bf	82.5584	4.00189	0.000356866	43	20	18	195	58	161
Rhoh	protein_coding	5	65861399	65896700	35302	ras homolog gene family member H	106.334	3.9986	3.56036e-06	47	38	30	217	96	212
Spic	protein_coding	10	88675269	88683023	7755	Spi-C transcription factor (Spi-1/PU.1 related)	94.8389	3.99583	0.00110915	30	22	38	52	127	301
Gngt2	protein_coding	11	95842219	95845734	3516	guanine nucleotide binding protein (G protein) gamma transducing activity polypeptide 2	263.204	3.99556	6.50984e-08	71	91	131	452	300	535
Mup-ps17	lncRNA	4	61857414	61857880	467		29.0024	-3.99509	0.00471902	32	37	80	1	7	17
Bst2	protein_coding	8	71534259	71537437	3179	bone marrow stromal cell antigen 2	913.293	3.98129	6.38471e-07	239	261	502	1443	1108	1926
Ctrl	protein_coding	8	105931994	105933862	1869	chymotrypsin-like	26.1605	3.97968	7.62557e-05	8	15	4	49	36	46
Cyth4	protein_coding	15	78597047	78622019	24973	cytohesin 4	756.528	3.97768	3.33938e-08	322	300	224	1345	761	1588
Cd8a	protein_coding	6	71352772	71379171	26400	CD8 antigen alpha chain	66.9251	3.97739	8.39352e-05	12	28	30	170	80	83
Gmfg	protein_coding	7	28437447	28448221	10775	glia maturation factor gamma	538.675	3.97477	2.2732e-08	207	204	193	997	516	1116
Sh2d1a	protein_coding	X	42502608	42522075	19468	SH2 domain containing 1A	20.052	3.96697	0.000257211	9	7	4	41	22	37
Plin1	protein_coding	7	79721164	79732904	11741	perilipin 1	25.9106	-3.96309	0.000609728	54	23	53	9	4	13
LOC630751	protein_coding	18	53213	54454	1242		886.506	3.95603	0.0270177	20	47	309	854	1056	3034
Ckap2	protein_coding	8	22168149	22185819	17671	cytoskeleton associated protein 2	152.908	3.95496	0.000363754	82	48	23	314	121	329
P2ry14	protein_coding	3	59114623	59153492	38870	purinergic receptor P2Y G-protein coupled 14	223.432	3.94528	3.57298e-06	95	76	73	379	191	527
Lat2	protein_coding	5	134600103	134619783	19681	linker for activation of T cells family member 2	253.142	3.94064	1.10778e-06	114	91	75	495	228	517
Atp8b4	protein_coding	2	126320973	126500669	179697	ATPase class I type 8B member 4	491.944	3.94026	7.5587e-07	218	179	148	846	451	1110
Tymp	protein_coding	15	89371931	89377036	5106	thymidine phosphorylase	778.068	-3.93538	0.00219557	827	882	2231	74	199	455
Gm10804	lncRNA	2	93452819	93469874	17056	predicted gene 10804	35.5728	-3.92932	0.00209832	17	68	95	9	10	14
Dock2	protein_coding	11	34682290	34783905	101616	dedicator of cyto-kinesis 2	2274.06	3.92324	4.39744e-07	1068	869	603	4191	2220	4693
LOC545966	misc_RNA	7	48877958	48913067	35110		639.053	-3.92286	0.00398837	523	997	1740	60	108	406
Esco2	protein_coding	14	65819027	65833969	14943	establishment of cohesion 1 homolog 2 (S. cerevisiae)	164.47	3.91891	1.88678e-05	79	61	37	287	149	374
Trhde	protein_coding	10	114398821	114801370	402550	TRH-degrading enzyme	176.21	-3.91194	0.000138789	195	209	468	30	69	85
Slc37a2	protein_coding	9	37229149	37255738	26590	solute carrier family 37 (glycerol-3-phosphate transporter) member 2	269.466	3.90876	4.07489e-07	86	100	116	442	260	612
Kcnab2	protein_coding	4	152390740	152477549	86810	potassium voltage-gated channel shaker-related subfamily beta member 2	179.377	3.90739	6.43547e-05	91	67	32	356	166	364
E230029C05Rik	lncRNA	7	90029159	90049071	19913	RIKEN cDNA E230029C05 gene	94.952	3.90656	5.97159e-07	34	32	40	124	115	224
Rinl	protein_coding	7	28788861	28798965	10105	Ras and Rab interactor-like	394.182	3.90644	4.13279e-09	149	155	149	783	403	726
Hist1h2ag	protein_coding	13	22042478	22042949	472	histone cluster 1 H2ag	21.9299	3.90442	0.00189726	13	5	3	47	19	46
Cyp2a4	protein_coding	7	26307192	26315088	7897	cytochrome P450 family 2 subfamily a polypeptide 4	994.71	-3.90366	0.0046361	1284	1184	2610	50	284	556
Batf3	protein_coding	1	191098414	191108943	10530	basic leucine zipper transcription factor ATF-like 3	30.9609	3.8973	0.000676347	11	11	9	36	28	90
Cd40lg	protein_coding	X	57212143	57224042	11900	CD40 ligand	24.8459	3.89612	0.000102908	8	11	7	58	30	35
Nfkbie	protein_coding	17	45555667	45563169	7503	nuclear factor of kappa light polypeptide gene enhancer in B cells inhibitor epsilon	478.694	3.89277	1.57186e-05	221	196	104	1002	419	929
Kcnj10	protein_coding	1	172341210	172374085	32876	potassium inwardly-rectifying channel subfamily J member 10	179.19	3.88514	9.85504e-05	47	44	99	189	224	471
Mki67	protein_coding	7	135689782	135716408	26627	antigen identified by monoclonal antibody Ki 67	3564.77	3.88505	0.00195127	2122	936	372	8445	2780	6734
Cyp2c29	protein_coding	19	39287044	39330713	43670	cytochrome P450 family 2 subfamily c polypeptide 29	14956.7	-3.87376	0.0036198	15081	16176	44617	1156	4524	8187
Elovl3	protein_coding	19	46131899	46135694	3796	elongation of very long chain fatty acids (FEN1/Elo2 SUR4/Elo3 yeast)-like 3	515.652	-3.87282	0.00213485	700	428	1470	70	109	318
Gatm	protein_coding	2	122594473	122611277	16805	glycine amidinotransferase (L-arginine:glycine amidinotransferase)	1352.15	3.8711	2.69446e-10	543	529	506	2329	1456	2750
Tbxas1	protein_coding	6	38918467	39084590	166124	thromboxane A synthase 1 platelet	558.546	3.8684	3.5194e-06	267	226	130	926	565	1237
St6galnac4	protein_coding	2	32587078	32599696	12619	ST6 (alpha-N-acetyl-neuraminyl-23-beta-galactosyl-13)-N-acetylgalactosaminide alpha-26-sialyltransferase 4	145.698	3.86684	2.21678e-07	70	42	54	249	159	301
Tubb1	protein_coding	2	174450595	174458380	7786	tubulin beta 1 class VI	17.6734	3.86595	0.00101337	4	7	6	19	24	46
Clec4a2	protein_coding	6	123122690	123143999	21310	C-type lectin domain family 4 member a2	199.642	3.86484	5.93129e-07	82	78	65	290	206	475
Keg1	protein_coding	19	12695790	12719902	24113	kidney expressed gene 1	1248.13	-3.8634	0.00344156	1274	1377	3671	102	356	709
Upp1	protein_coding	11	9118008	9136170	18163	uridine phosphorylase 1	924.6	3.86309	1.23209e-05	358	347	314	2373	728	1427
Cd84	protein_coding	1	171839697	171890718	51022	CD84 antigen	1151.31	3.85766	2.72022e-06	544	468	280	1992	1121	2504
LOC105245367	lncRNA	13	23794402	23804640	10239		16.8975	-3.85717	0.000765887	18	38	28	7	6	4
Ranbp3l	protein_coding	15	9055679	9067335	11657	RAN binding protein 3-like	36.6801	-3.85515	0.000147414	50	47	84	6	19	14
Coro1a	protein_coding	7	126699774	126704816	5043	coronin actin binding protein 1A	873.252	3.84734	3.20872e-05	425	367	164	1612	840	1832
LOC105245695	lncRNA	14	22031238	22052441	21204		1930.24	3.83412	1.26756e-07	773	762	688	3457	1771	4131
Casp4	protein_coding	9	5308825	5336791	27967	caspase 4 apoptosis-related cysteine peptidase	667.453	3.82765	4.51905e-08	240	268	266	1481	668	1083
Arhgap30	protein_coding	1	171388960	171410240	21281	Rho GTPase activating protein 30	831.196	3.82762	3.14072e-06	380	336	223	1550	742	1756
Hist1h3a	protein_coding	13	23761885	23762386	502	histone cluster 1 H3a	25.9636	3.82124	0.00297683	12	8	5	60	14	57
Cd68	protein_coding	11	69664213	69666170	1958	CD68 antigen	1095.11	3.81646	1.37769e-06	480	468	301	1616	1118	2588
Hist1h2bl	protein_coding	13	21715713	21716143	431	histone cluster 1 H2bl	128.666	3.81408	0.000951605	79	28	24	289	100	251
Gm32345	lncRNA	7	63873058	63876967	3910		44.7646	3.81133	0.000861217	23	9	14	90	32	101
Pik3cd	other	4	4302	5843	1542	phosphatidylinositol 3-kinase catalytic delta polypeptide	77.6924	3.81067	3.21501e-06	39	30	19	133	87	159
LOC105246309	lncRNA	17	70967864	70971805	3942		23.8768	3.80865	0.000199123	6	8	12	30	32	55
Gm32911	lncRNA	8	120487277	120491955	4679		26.5171	3.80593	3.44679e-05	10	6	14	50	39	41
Top2a	protein_coding	11	98992947	99024206	31260	topoisomerase (DNA) II alpha	1793.39	3.80557	0.00357427	1055	477	185	4724	1171	3148
Hmmr	protein_coding	11	40701388	40733464	32077	hyaluronan mediated motility receptor (RHAMM)	209.49	3.80532	0.000148307	117	64	44	448	175	408
A630033H20Rik	protein_coding	X	107148927	107173662	24736	RIKEN cDNA A630033H20 gene	53.3849	3.79836	1.19027e-05	14	20	25	91	56	113
Msr1	protein_coding	8	39543232	39642751	99520	macrophage scavenger receptor 1	1122.38	3.79592	4.25542e-05	283	386	574	1591	1022	2879
Hist1h3i	protein_coding	13	21782915	21783397	483	histone cluster 1 H3i	41.1833	3.79085	7.02534e-05	16	20	8	77	43	83
Arg2	protein_coding	12	79130788	79156301	25514	arginase type II	52.0882	3.7892	0.00135663	23	13	17	127	28	105
Arhgap9	protein_coding	10	127321959	127329946	7988	Rho GTPase activating protein 9	168.255	3.78914	5.34863e-06	70	67	54	315	143	361
Fgd2	protein_coding	17	29360908	29379535	18628	FYVE RhoGEF and PH domain containing 2	290.582	3.78742	8.87029e-10	126	113	106	461	337	600
Cyp1b1	protein_coding	17	79696282	79715065	18784	cytochrome P450 family 1 subfamily b polypeptide 1	400.184	3.77629	5.26628e-05	235	125	84	889	424	645
Cd300lh	protein_coding	11	115040520	115048419	7900	CD300 antigen like family member H	29.8947	3.77125	5.35596e-06	11	10	14	43	54	49
Sash3	protein_coding	X	48146451	48161565	15115	SAM and SH3 domain containing 3	383.668	3.76492	5.93129e-07	176	163	107	703	383	770
Psrc1	protein_coding	3	108383804	108388231	4428	proline/serine-rich coiled-coil 1	64.1066	3.76003	0.000682882	32	21	14	164	46	107
Lyl1	protein_coding	8	84701422	84704716	3295	lymphoblastomic leukemia 1	172.404	3.75932	9.37973e-08	74	71	57	296	181	356
Fam78a	protein_coding	2	32052166	32087436	35271	family with sequence similarity 78 member A	110.394	3.75474	6.76499e-07	42	39	47	194	110	230
Alpk1	protein_coding	3	127670308	127780553	110246	alpha-kinase 1	1611.01	3.75341	3.61327e-07	642	669	573	2672	1492	3618
Pstpip1	protein_coding	9	56078445	56128890	50446	proline-serine-threonine phosphatase-interacting protein 1	285.704	3.74791	0.00107167	153	109	36	630	232	555
Gm1966	protein_coding	7	106595549	106644646	49098	predicted gene 1966	110.387	3.74411	1.07477e-05	44	40	42	262	98	176
Birc5	protein_coding	11	117849237	117855743	6507	baculoviral IAP repeat-containing 5	178.15	3.74199	0.00161793	101	57	24	430	129	327
Hck	protein_coding	2	153108468	153151441	42974	hemopoietic cell kinase	1171.32	3.73736	0.000235814	696	395	190	1999	1222	2526
A730067D02Rik	protein_coding	9	65488464	65529899	41436		47.9775	3.73571	0.000282141	13	14	25	97	39	99
Mx2	misc_RNA	16	97536081	97560901	24821	MX dynamin-like GTPase 2	352.899	3.73265	0.000113032	103	85	205	682	303	740
Gpr35	protein_coding	1	92950862	92986391	35530	G protein-coupled receptor 35	456.28	3.73258	2.01443e-05	210	209	100	748	446	1025
S100a4	protein_coding	3	90603770	90606045	2276	S100 calcium binding protein A4	247.423	3.72596	6.00287e-07	99	114	77	488	240	467
Trem3	protein_coding	17	48247729	48258848	11120	triggering receptor expressed on myeloid cells 3	22.8094	3.72545	0.00692368	8	6	7	64	9	42
Cd160	protein_coding	3	96796883	96829351	32469	CD160 antigen	33.5932	3.72464	3.43615e-05	8	19	11	58	45	60
Egr2	protein_coding	10	67534456	67542188	7733	early growth response 2	107.109	3.72335	0.000240412	46	52	20	205	88	232
Lgi2	protein_coding	5	52533517	52566462	32946	leucine-rich repeat LGI family member 2	153.105	3.72291	5.66083e-07	61	66	53	312	149	278
Prc1	protein_coding	7	80293786	80316259	22474	protein regulator of cytokinesis 1	400.745	3.72126	0.00171404	237	117	60	931	274	785
Nfam1	protein_coding	15	82996736	83033397	36662	Nfat activating molecule with ITAM motif 1	456.845	3.71888	5.31488e-06	193	204	133	724	420	1068
Ube2l6	protein_coding	2	84798828	84810003	11176	ubiquitin-conjugating enzyme E2L 6	1189.95	3.71301	5.62023e-06	332	358	690	1791	1369	2599
Parp12	protein_coding	6	39086412	39118349	31938	poly (ADP-ribose) polymerase family member 12	2033.07	3.711	1.18912e-06	715	697	976	4341	1844	3625
Tm6sf1	protein_coding	7	81859001	81884079	25079	transmembrane 6 superfamily member 1	413.019	3.71043	9.60358e-06	191	151	135	657	357	988
Aox3	protein_coding	1	58113136	58200452	87317	aldehyde oxidase 3	13627.6	-3.70756	0.00662862	15535	16476	36746	937	3366	8705
Tspan32	protein_coding	7	143004902	143019486	14585	tetraspanin 32	84.5489	3.7037	3.44128e-06	40	22	36	158	90	161
Dlgap5	protein_coding	14	47387779	47418407	30629	discs large (Drosophila) homolog-associated protein 5	190.044	3.69878	0.000718881	108	62	34	465	151	321
Ptx3	protein_coding	3	66219887	66225806	5920	pentraxin related gene	48.8475	3.69477	0.00147325	27	14	11	125	35	82
Csf2rb2	protein_coding	15	78282507	78305721	23215	colony stimulating factor 2 receptor beta 2 low-affinity (granulocyte-macrophage)	732.863	3.689	0.000546902	353	324	121	1421	553	1625
Gp6	protein_coding	7	4362853	4397905	35053	glycoprotein 6 (platelet)	65.0551	3.68862	0.00114129	35	22	12	117	47	157
Nudt7	protein_coding	8	114133574	114154739	21166	nudix (nucleoside diphosphate linked moiety X)-type motif 7	2092.56	-3.68324	0.00181958	2166	2025	6172	357	574	1262
LOC105245912	lncRNA	15	35864209	35886870	22662		55.7836	-3.66559	0.000493424	81	42	151	19	20	22
Nrros	protein_coding	16	32142785	32165589	22805	negative regulator of reactive oxygen species	490.823	3.66449	5.14647e-07	202	188	196	762	475	1121
Dnaaf3	protein_coding	7	4522948	4532488	9541	dynein axonemal assembly factor 3	93.5323	3.65568	8.21646e-06	47	43	20	182	111	159
LOC102639762	lncRNA	15	77369492	77377210	7719		16.12	-3.63853	0.0161985	8	28	46	1	7	6
Tnni3	protein_coding	7	4518308	4522443	4136	troponin I cardiac 3	56.436	3.62759	3.54747e-06	28	23	16	112	67	92
6330416G13Rik	protein_coding	4	63558416	63586357	27942	RIKEN cDNA 6330416G13 gene	409.749	3.62311	1.31285e-06	157	173	162	616	395	955
Cdca3	protein_coding	6	124829595	124833701	4107	cell division cycle associated 3	175.541	3.62178	0.000962705	107	46	40	384	127	350
Apobec1	protein_coding	6	122577792	122603041	25250	apolipoprotein B mRNA editing enzyme catalytic polypeptide 1	1215.64	3.61141	4.94202e-07	484	478	513	1924	1157	2738
1700112E06Rik	protein_coding	14	22019503	23056088	1036586	RIKEN cDNA 1700112E06 gene	603.83	3.61085	2.82822e-07	267	266	202	1094	588	1207
Gm19585	lncRNA	17	52149244	52162930	13687		18.3503	3.60822	0.000520827	4	9	7	37	26	26
Parp9	protein_coding	16	35938470	35972621	34152	poly (ADP-ribose) polymerase family member 9	3082.84	3.60051	1.41069e-06	1117	1096	1516	6336	2809	5623
Dok1	protein_coding	6	303684	306223	2540	docking protein 1	70.1425	3.58385	0.000392482	37	31	12	139	67	135
Trim30c	misc_RNA	7	104382424	104400852	18429		56.0151	3.5717	7.12616e-05	24	20	21	92	50	128
Cd300a	protein_coding	11	114889149	114904651	15503	CD300A antigen	314.858	3.56955	9.60358e-06	144	126	109	430	307	774
Asf1b	protein_coding	8	83955694	83970195	14502	anti-silencing function 1B histone chaperone	72.794	3.56649	0.0010464	46	19	16	162	62	132
Pou2f2	protein_coding	7	25091114	25179992	88879	POU domain class 2 transcription factor 2	91.6952	3.55243	0.000682882	47	33	24	219	62	165
Cd200r4	protein_coding	16	44801339	44839150	37812	CD200 receptor 4	93.4218	3.54979	8.10913e-05	44	40	26	182	78	191
Gm36041	lncRNA	10	122386895	122447436	60542		543.113	-3.54939	0.00266518	620	599	1450	67	202	322
Ccna2	protein_coding	3	36564865	36571996	7132	cyclin A2	356.753	3.54496	0.0066156	223	103	42	929	221	622
Cd5l	protein_coding	3	87357881	87371074	13194	CD5 antigen-like	2516.36	3.53884	0.00689481	594	739	1268	966	3452	8079
Trafd1	protein_coding	5	121371725	121386480	14756	TRAF type zinc finger domain containing 1	1512.51	3.53278	5.07953e-08	589	619	684	2938	1498	2747
Selenbp2	protein_coding	3	94693573	94704406	10834	selenium binding protein 2	182.983	-3.53278	0.00901021	271	118	523	21	45	120
BC028528	protein_coding	3	95882352	95892949	10598	cDNA sequence BC028528	138.07	3.52968	3.77887e-06	57	51	61	252	128	279
B430306N03Rik	protein_coding	17	48315268	48326511	11244	RIKEN cDNA B430306N03 gene	237.225	3.52326	6.6424e-05	124	82	77	315	227	598
Plekho2	protein_coding	9	65552577	65580087	27511	pleckstrin homology domain containing family O member 2	1019.74	3.52182	1.77849e-07	490	441	342	1614	1079	2152
Amdhd1	protein_coding	10	93523338	93540043	16706	amidohydrolase domain containing 1	1762.23	-3.51754	0.0102634	1926	2127	4741	119	519	1140
Tnfaip8l3	protein_coding	9	54025606	54068411	42806	tumor necrosis factor alpha-induced protein 8-like 3	55.6144	3.51571	0.000685329	31	17	16	134	46	90
Iqgap3	protein_coding	3	88082051	88121048	38998	IQ motif containing GTPase activating protein 3	228.919	3.50815	0.00286903	141	72	39	499	149	474
Chl1	protein_coding	6	103510582	103733038	222457	cell adhesion molecule with homology to L1CAM	427.545	3.50581	0.000179918	182	254	71	748	545	765
Ncf2	protein_coding	1	152800158	152837169	37012	neutrophil cytosolic factor 2	659.345	3.50407	5.54423e-05	320	318	157	1091	617	1453
Glipr2	protein_coding	4	43957702	43979118	21417	GLI pathogenesis-related 2	738.443	3.50332	0.00031747	420	315	133	1436	714	1413
Eomes	protein_coding	9	118478180	118486132	7953	eomesodermin homolog (Xenopus laevis)	16.3657	3.49991	0.00181403	6	9	3	30	19	31
Cd83	protein_coding	13	43785112	43803133	18022	CD83 antigen	134.254	3.49887	1.04953e-07	56	72	41	225	168	245
Pik3r6	protein_coding	11	68503019	68552698	49680	phosphoinositide-3-kinase regulatory subunit 6	417.852	3.49785	3.15645e-05	153	136	218	741	351	907
Nusap1	protein_coding	2	119618298	119650160	31863	nucleolar and spindle associated protein 1	211.43	3.49624	0.001293	133	69	38	447	174	406
Irak3	protein_coding	10	120141648	120201597	59950	interleukin-1 receptor-associated kinase 3	407.144	3.49253	0.00026774	196	172	113	745	284	933
Parp11	protein_coding	6	127446845	127512908	66064	poly (ADP-ribose) polymerase family member 11	1068.15	3.49249	5.87969e-07	470	499	368	2248	1050	1774
Slc10a1	protein_coding	12	80953185	80968702	15518	solute carrier family 10 (sodium/bile acid cotransporter family) member 1	2811.9	-3.48843	0.0136714	3062	3276	7739	176	726	1893
Plk1	protein_coding	7	122159437	122169875	10439	polo-like kinase 1	128.553	3.48685	0.00328331	70	51	21	339	84	206
Csf1	protein_coding	3	107741048	107760469	19422	colony stimulating factor 1 (macrophage)	885.931	3.48106	1.2836e-05	387	352	352	2142	780	1303
Neurl3	protein_coding	1	36264602	36274674	10073	neuralized homolog 3 homolog (Drosophila)	1932.15	3.47168	0.00198978	790	774	627	6110	1219	2074
Acot1	protein_coding	12	84009502	84017670	8169	acyl-CoA thioesterase 1	161.85	-3.47148	7.23448e-07	186	229	352	59	64	80
Apbb1ip	protein_coding	2	22755989	22875653	119665	amyloid beta (A4) precursor protein-binding family B member 1 interacting protein	380.9	3.47104	1.05552e-06	188	169	121	684	383	740
Kif20a	protein_coding	18	34624624	34633277	8654	kinesin family member 20A	243.23	3.46664	0.000689694	144	89	52	448	194	532
Msn	protein_coding	X	96096045	96168553	72509	moesin	4065.29	3.46276	6.56719e-06	2092	1682	1285	7333	3696	8303
Ska1	protein_coding	18	74195299	74207818	12520	spindle and kinetochore associated complex subunit 1	24.4665	3.45776	0.00183648	13	8	7	53	20	47
Cd226	protein_coding	18	89176954	89272232	95279	CD226 antigen	199.382	3.4573	5.36839e-10	81	93	84	358	239	342
Pycard	protein_coding	7	127991373	127993867	2495	PYD and CARD domain containing	395.738	3.44333	3.12462e-06	155	178	165	821	354	702
Ptpn22	protein_coding	3	268877	322224	53348	protein tyrosine phosphatase non-receptor type 22 (lymphoid)	168.762	3.4424	4.20087e-06	82	86	44	303	189	309
Gtse1	protein_coding	15	85859707	85876573	16867	G two S phase expressed protein 1	111.216	3.43604	0.00263118	73	25	27	263	84	194
Amz1	protein_coding	5	140724127	140753312	29186	archaelysin family metallopeptidase 1	38.6547	3.43583	5.01113e-05	13	21	13	63	45	76
Igkv12-46	V_segment	6	69764523	69764992	470	immunoglobulin kappa variable 12-46	19.175	3.43424	0.0274226	5	7	5	71	7	20
Knstrn	protein_coding	2	118813990	118837210	23221	kinetochore-localized astrin/SPAG5 binding	187.05	3.43401	0.000290116	107	72	45	364	156	377
Stat2	protein_coding	10	128270559	128292852	22294	signal transducer and activator of transcription 2	2792.77	3.43387	2.77239e-06	1011	1025	1490	5670	2659	4903
Ptpn6	protein_coding	6	124720707	124738709	18003	protein tyrosine phosphatase non-receptor type 6	1906.84	3.43363	1.59504e-06	877	795	743	3040	1789	4198
Csf2ra	protein_coding	19	61224401	61228465	4065	colony stimulating factor 2 receptor alpha low-affinity (granulocyte-macrophage)	636.818	3.43322	7.47864e-06	294	301	204	1168	573	1282
Pfkfb3	protein_coding	2	11471430	11554071	82642	6-phosphofructo-2-kinase/fructose-26-biphosphatase 3	2161.03	3.43259	0.00135845	1133	982	403	5388	1628	3433
Kif2c	protein_coding	4	117159633	117182624	22992	kinesin family member 2C	139.38	3.42287	0.00282451	95	34	30	296	107	275
Vav1	protein_coding	17	57279079	57329236	50158	vav 1 oncogene	1048.69	3.42118	2.53873e-05	571	486	250	1772	1123	2090
Adipoq	protein_coding	16	23146536	23157968	11433	adiponectin C1Q and collagen domain containing	32.4504	-3.42084	0.00801109	47	35	77	6	5	24
Pilrb1	protein_coding	5	137852141	137858527	6387	paired immunoglobin-like type 2 receptor beta 1	360.035	3.41787	5.76398e-05	156	133	156	827	279	609
Ccl20	protein_coding	1	83116744	83119167	2424	chemokine (C-C motif) ligand 20	85.9821	3.41711	0.0354698	33	21	20	371	18	52
Gna15	protein_coding	10	81502313	81524472	22160	guanine nucleotide binding protein alpha 15	114.347	3.41705	6.8316e-05	60	56	25	217	121	207
Hist1h2ae	protein_coding	13	23570663	23571220	558	histone cluster 1 H2ae	60.1821	3.41131	0.000772082	31	26	14	134	49	107
Cep55	protein_coding	19	38054981	38074425	19445	centrosomal protein 55	107.02	3.41046	0.0023488	59	41	23	258	68	193
Ifi202b	protein_coding	1	61576	79899	18324	interferon activated gene 202B	51.4708	3.40708	2.92785e-05	30	16	18	76	66	103
Espl1	protein_coding	15	102296253	102324357	28105	extra spindle pole bodies 1 (S. cerevisiae)	189.744	3.40634	0.0013477	105	76	42	432	129	355
Clec9a	protein_coding	6	129408862	129501701	92840	C-type lectin domain family 9 member a	304.662	3.40521	8.06484e-10	105	128	167	443	438	547
Gfi1	protein_coding	5	107716655	107726031	9377	growth factor independent 1	34.1954	3.40332	0.000703384	10	20	11	71	33	60
Gm15348	lncRNA	8	12706944	12719127	12184	predicted gene 15348	31.9064	3.40258	0.0131029	10	10	14	16	35	107
P2rx7	protein_coding	5	122643911	122691432	47522	purinergic receptor P2X ligand-gated ion channel 7	484.957	3.40204	3.79877e-08	216	224	189	834	510	937
Map4k1	protein_coding	7	28982050	29003279	21230	mitogen-activated protein kinase kinase kinase kinase 1	214.123	3.40037	7.69609e-06	124	85	62	398	230	386
Cyp4a14	protein_coding	4	115486200	115496159	9960	cytochrome P450 family 4 subfamily a polypeptide 14	278.479	-3.39836	0.0641992	228	140	1157	7	44	94
Selplg	protein_coding	5	113817798	113832638	14841	selectin platelet (p-selectin) ligand	561.291	3.39696	0.000119315	316	241	136	1062	510	1103
Arid5a	protein_coding	1	36307706	36324036	16331	AT rich interactive domain 5A (MRF1-like)	430.508	3.39321	7.46549e-05	201	216	118	902	368	778
Cfp	protein_coding	X	20925535	20931525	5991	complement factor properdin	515.393	3.38506	4.33549e-05	222	192	232	699	463	1284
Fam102b	protein_coding	3	108970997	109027607	56611	family with sequence similarity 102 member B	1235.64	3.38472	1.26078e-05	550	523	493	2058	1039	2752
Parp10	protein_coding	15	76232995	76243440	10446	poly (ADP-ribose) polymerase family member 10	828.127	3.38107	4.10315e-07	318	356	397	1593	805	1500
Thrsp	protein_coding	7	97412957	97417510	4554	thyroid hormone responsive	264.55	-3.37641	0.00539713	365	230	693	35	91	173
Bub1b	protein_coding	2	118598203	118641592	43390	budding uninhibited by benzimidazoles 1 homolog beta (S. cerevisiae)	280.958	3.37457	0.00181403	186	84	61	636	223	496
Cyp2c54	protein_coding	19	40037940	40073845	35906	cytochrome P450 family 2 subfamily c polypeptide 54	1858.72	-3.37242	0.0172325	1769	2599	4862	104	643	1176
9130409I23Rik	protein_coding	1	181006612	181060761	54150	RIKEN cDNA 9130409I23 gene	184.048	-3.37097	0.0130219	169	198	541	15	73	108
Akt3	protein_coding	1	177020076	177258289	238214	thymoma viral proto-oncogene 3	1830.4	3.36892	0.00033576	841	791	616	4849	1374	2512
Cenpm	protein_coding	15	82233762	82244767	11006	centromere protein M	32.7853	3.36343	0.00889332	17	15	4	83	22	56
Sult5a1	protein_coding	8	123142843	123158914	16072	sulfotransferase family 5A member 1	61.3568	-3.36171	0.00135663	103	51	141	16	38	19
Gm36741	lncRNA	8	39636253	39708088	71836		16.5318	-3.35121	0.00851309	14	24	42	4	5	10
Pla2g16	protein_coding	19	7557434	7588545	31112	phospholipase A2 group XVI	1422.12	3.35041	1.04028e-08	668	638	571	2856	1572	2228
Gm32600	lncRNA	2	167815406	167821085	5680		21.303	3.34667	0.00662862	11	7	6	52	14	38
Uox	protein_coding	3	146597149	146631483	34335	urate oxidase	8100.34	-3.34654	0.0161664	8281	9515	22237	545	2810	5213
Cd22	protein_coding	7	30865404	30880342	14939	CD22 antigen	171.995	3.34314	2.48447e-05	99	59	61	259	178	376
Btn2a2	protein_coding	13	23477049	23488858	11810	butyrophilin subfamily 2 member A2	41.0561	3.33917	0.00516092	19	16	13	123	30	46
Ces2a	protein_coding	8	104734003	104741634	7632	carboxylesterase 2A	2267.66	-3.33916	0.013263	2250	2725	6177	183	791	1480
Lacc1	protein_coding	14	77024201	77036898	12698	laccase (multicopper oxidoreductase) domain containing 1	447.374	3.33038	1.23209e-05	197	147	232	702	431	975
Sdr9c7	protein_coding	10	127898535	127911761	13227	4short chain dehydrogenase/reductase family 9C member 7	466.341	-3.33027	0.0178562	527	454	1325	36	128	328
B4galnt4	protein_coding	7	141061109	141072119	11011	beta-14-N-acetyl-galactosaminyl transferase 4	32.4307	3.32945	0.000212417	14	16	11	71	39	44
Gimap4	protein_coding	6	48684487	48692062	7576	GTPase IMAP family member 4	886.903	3.32869	1.17872e-08	347	376	455	1498	987	1660
Hvcn1	protein_coding	5	122206807	122242297	35491	hydrogen voltage-gated channel 1	332.322	3.326	0.000968795	200	137	69	617	276	695
Oasl1	protein_coding	5	114923190	114937912	14723	2'-5' oligoadenylate synthetase-like 1	351.707	3.32156	0.000556837	166	175	94	899	290	487
Racgap1	protein_coding	15	99620496	99651656	31161	Rac GTPase-activating protein 1	267.377	3.31236	0.00216292	156	119	46	597	214	472
Mb21d1	protein_coding	9	78430518	78443524	13007	Mab-21 domain containing 1	69.5166	3.31022	0.000103932	40	21	26	145	71	113
Uhrf1	protein_coding	17	56303337	56323486	20150	ubiquitin-like containing PHD and RING finger domains 1	331.247	3.3083	0.0130839	231	99	34	709	230	684
Gpr174	protein_coding	X	107255878	107296769	40892	G protein-coupled receptor 174	59.6858	3.30708	3.46012e-05	32	26	18	127	76	79
Ercc6l	protein_coding	X	102142820	102157091	14272	excision repair cross-complementing rodent repair deficiency complementation group 6 like	99.7134	3.3065	0.000495651	63	39	22	202	98	174
G6pc	protein_coding	11	101367730	101377903	10174	glucose-6-phosphatase catalytic	3221.45	-3.30463	0.01752	2759	3678	9433	280	985	2193
Ighg2c	C_region	12	44225	54128	9904		54.4421	3.30008	0.000423626	22	36	9	77	92	90
Atf3	protein_coding	1	191170296	191183333	13038	activating transcription factor 3	385.64	3.29747	0.000236093	166	218	103	608	341	877
Creb5	protein_coding	6	53573374	53697850	124477	cAMP responsive element binding protein 5	266.393	3.29276	5.15144e-05	145	124	74	466	256	535
Zeb2os	lncRNA	2	45111138	45114087	2950	zinc finger E-box binding homeobox 2 opposite strand	57.9526	3.29018	8.67056e-05	29	25	20	97	56	121
Abca8a	protein_coding	11	110025634	110097583	71950	ATP-binding cassette sub-family A (ABC1) member 8a	2647.92	-3.28873	2.91035e-05	3179	3682	5595	672	1293	1466
Layn	protein_coding	9	51056780	51077209	20430	layilin	161.902	3.28797	2.28652e-05	76	78	56	278	149	334
Il2rb	protein_coding	15	78479256	78511627	32372	interleukin 2 receptor beta chain	373.677	3.2854	4.6409e-05	131	141	211	784	333	641
Btla	protein_coding	16	45223547	45252895	29349	B and T lymphocyte associated	240.697	3.28274	2.59796e-08	128	113	81	428	301	393
Wdr62	protein_coding	7	30240138	30280427	40290	WD repeat domain 62	207.478	3.28155	4.9408e-05	98	95	75	359	175	442
Ptpn1	protein_coding	2	167932303	167979385	47083	protein tyrosine phosphatase non-receptor type 1	1472.93	3.28104	1.77096e-05	714	628	578	2415	1267	3236
Slc4a1	protein_coding	11	102348820	102365281	16462	solute carrier family 4 (anion exchanger) member 1	45.3163	3.27976	0.00835815	14	14	24	21	95	104
Muc13	protein_coding	16	33794037	33819929	25893	mucin 13 epithelial transmembrane	310.801	3.27888	0.0743348	46	110	38	970	38	664
Adck3	protein_coding	1	180165238	180196020	30783	aarF domain containing kinase 3	3442.55	-3.2761	0.00146203	3716	3967	8732	663	1561	2016
Acvrl1	protein_coding	15	101128522	101145336	16815	activin A receptor type II-like 1	549.973	3.27545	4.66529e-06	223	224	277	817	543	1215
LOC105246812	lncRNA	8	93111146	93118297	7152		39.9232	-3.27442	0.0187578	33	68	95	4	9	31
Cdca7l	protein_coding	12	117843475	117878712	35238	cell division cycle associated 7 like	181.26	3.2744	3.45479e-05	105	82	49	377	209	266
Oas1b	misc_RNA	5	120812635	120824163	11529	2'-5' oligoadenylate synthetase 1B	242.031	3.27167	5.04959e-06	114	123	82	525	264	344
Cxcr2	protein_coding	1	74153994	74161246	7253	chemokine (C-X-C motif) receptor 2	162.139	3.27154	0.0123401	55	99	28	417	74	300
Trex1	protein_coding	9	109057932	109059723	1792	three prime repair exonuclease 1	206.711	3.26593	5.50451e-06	73	88	112	339	210	418
Ptpn7	protein_coding	1	135131840	135145328	13489	protein tyrosine phosphatase non-receptor type 7	201.333	3.26444	0.00149834	128	88	33	342	212	405
Nox1	protein_coding	X	134086012	134137711	51700	NADPH oxidase 1	814.659	3.26424	0.0720094	30	49	19	4380	18	392
Hist1h3h	protein_coding	13	21717628	21718115	488	histone cluster 1 H3h	36.1133	3.25783	0.0212776	16	20	2	74	24	80
Psme2	protein_coding	14	55587440	55591146	3707	proteasome (prosome macropain) activator subunit 2 (PA28 beta)	2845.59	3.25558	0.000186857	982	989	1688	5774	2295	5346
Gm16096	lncRNA	9	40782611	40786468	3858		18.16	3.25439	0.00787405	10	6	5	27	15	46
Hist1h1a	protein_coding	13	23763668	23764412	745	histone cluster 1 H1a	180.455	3.25203	0.0044648	121	58	37	332	126	409
Cdc25c	protein_coding	18	34732993	34752130	19138	cell division cycle 25C	44.271	3.25138	0.0182481	30	15	4	119	32	66
Jak3	protein_coding	8	71676383	71690577	14195	Janus kinase 3	612.031	3.25102	1.58404e-05	339	283	183	1120	611	1136
Ms4a4d	protein_coding	19	11536849	11558466	21618	membrane-spanning 4-domains subfamily A member 4D	357.365	3.25014	1.37257e-09	149	145	193	609	438	610
Ces1d	protein_coding	8	93166072	93197804	31733	carboxylesterase 1D	2898.71	-3.25009	0.00015049	3468	4191	5991	690	1178	1875
Zfp366	protein_coding	13	99184823	99247032	62210	zinc finger protein 366	141.008	3.2343	7.57921e-08	56	68	66	205	173	276
C730036E19Rik	lncRNA	1	151138034	151144095	6062	RIKEN cDNA C730036E19 gene	43.8295	-3.23301	0.0138129	52	41	120	5	15	30
Capg	protein_coding	6	72544391	72562983	18593	capping protein (actin filament) gelsolin-like	1099.65	3.22521	0.000361937	586	544	286	1918	911	2354
Kif22	protein_coding	7	127027729	127042466	14738	kinesin family member 22	142.876	3.2198	0.00353391	88	56	32	335	98	250
Casc5	protein_coding	2	119047038	119104829	57792	cancer susceptibility candidate 5	346.863	3.21976	0.00392111	239	115	70	738	261	658
Eif4e3	protein_coding	6	99625137	99666771	41635	eukaryotic translation initiation factor 4E member 3	461.415	3.2195	1.34072e-07	190	215	222	635	539	968
Tvp23a	protein_coding	16	10420557	10447388	26832	trans-golgi network vesicle protein 23A	75.6172	3.21819	6.45655e-05	33	27	39	148	71	135
Ubash3a	protein_coding	17	31207713	31253419	45707	ubiquitin associated and SH3 domain containing A	68.0176	3.21571	3.00205e-06	33	22	36	129	92	96
Dio3os	lncRNA	12	110275384	110278068	2685	deiodinase iodothyronine type III opposite strand	16.0629	-3.20741	0.0105786	34	20	23	2	11	5
Cdkn3	protein_coding	14	46760464	46771529	11066	cyclin-dependent kinase inhibitor 3	48.2348	3.20486	0.00241957	28	19	13	96	36	97
2810417H13Rik	protein_coding	9	65890300	65903553	13254	RIKEN cDNA 2810417H13 gene	129.812	3.20448	0.0186144	91	41	14	316	84	233
C920009B18Rik	lncRNA	10	22306720	22312942	6223	RIKEN cDNA C920009B18 gene	91.2081	3.2043	2.77313e-05	47	42	32	168	90	168
Arl11	protein_coding	14	61306288	61311937	5650	ADP-ribosylation factor-like 11	27.7106	3.20427	0.00571833	16	9	8	51	20	62
Cml1	protein_coding	6	85910154	85915677	5524	camello-like 1	359.502	-3.20168	0.00420147	395	451	869	58	136	248
Rassf2	protein_coding	2	131992850	132030287	37438	Ras association (RalGDS/AF-6) domain family member 2	520.118	3.20115	4.41282e-05	275	265	150	999	503	929
9930111J21Rik2	protein_coding	11	49037660	49051242	13583	RIKEN cDNA 9930111J21 gene 2	16.4895	3.19936	0.00736652	4	5	11	35	16	28
9530053H05Rik	misc_RNA	19	8019440	8034088	14649		260.318	3.19681	0.00026774	144	129	66	440	240	542
Pttg1	protein_coding	11	43420248	43426248	6001	pituitary tumor-transforming gene 1	131.134	3.19564	7.97536e-05	64	52	58	274	112	228
0610031O16Rik	lncRNA	3	138210717	138239663	28947	RIKEN cDNA 0610031O16 gene	123.572	-3.19511	0.00532827	147	146	298	20	41	90
Aurka	protein_coding	2	172356190	172370706	14517	aurora kinase A	105.064	3.18968	0.00266245	69	38	24	247	87	165
Kctd19	protein_coding	8	105382350	105413502	31153	potassium channel tetramerisation domain containing 19	18.5703	3.189	0.0203493	4	5	12	24	13	53
Fabp1	protein_coding	6	71199888	71205023	5136	fatty acid binding protein 1 liver	5576.33	-3.18266	0.0278559	5662	6569	15136	372	1616	4103
F13a1	protein_coding	13	36867178	37050244	183067	coagulation factor XIII A1 subunit	509.067	3.18073	0.0013646	184	221	245	679	353	1372
Traf1	protein_coding	2	34943256	34961772	18517	TNF receptor-associated factor 1	283.498	3.17489	0.000174554	140	150	84	564	242	521
C1s2	protein_coding	6	124624625	124636085	11461	complement component 1 s subcomponent 2	30.551	3.17485	0.000213576	10	13	18	58	41	44
Ubash3b	protein_coding	9	41010760	41161692	150933	ubiquitin associated and SH3 domain containing B	349.099	3.17018	0.000127173	190	168	106	599	310	723
Htr1d	protein_coding	4	136423522	136444405	20884	5-hydroxytryptamine (serotonin) receptor 1D	41.2081	-3.16748	0.0012756	73	84	38	10	23	20
Il23r	protein_coding	6	67422932	67491855	68924	interleukin 23 receptor	58.9756	3.16454	0.000942522	15	23	38	111	56	110
Rasgrp1	protein_coding	2	117279993	117342877	62885	RAS guanyl releasing protein 1	950.556	3.16428	0.000450249	459	564	222	1683	898	1878
Troap	protein_coding	15	99074973	99083409	8437	trophinin associated protein	45.6266	3.16223	0.0226225	33	10	8	115	26	82
Kcnk13	protein_coding	12	99961755	100062682	100928	potassium channel subfamily K member 13	47.5614	3.15848	0.00308468	27	9	24	52	61	113
Igfals	protein_coding	17	24877653	24882011	4359	insulin-like growth factor binding protein acid labile subunit	437.973	-3.15734	0.0337411	415	440	1300	33	104	336
Ccdc109b	protein_coding	3	129914960	129970214	55255	coiled-coil domain containing 109B	115.119	3.15507	3.2971e-05	73	52	31	207	150	179
Samd9l	protein_coding	6	3372257	3399571	27315	sterile alpha motif domain containing 9-like	4562.69	3.15255	5.10843e-05	1887	1976	2276	10837	4188	6212
Grap2	protein_coding	15	59754	68943	9190	GRB2-related adaptor protein 2	33.2608	3.15197	0.000583905	14	18	12	74	39	43
Ccne1	protein_coding	7	38097984	38107490	9507	cyclin E1	88.8756	3.14803	0.000848598	59	32	24	163	83	171
Irf5	protein_coding	6	29526130	29541851	15722	interferon regulatory factor 5	942.924	3.14803	1.96816e-05	427	350	502	1546	865	1967
Cib3	protein_coding	8	72192699	72213092	20394	calcium and integrin binding family member 3	65.2937	-3.14601	0.00614012	71	78	162	13	47	20
Spo11	protein_coding	2	172977222	172993576	16355	SPO11 meiotic protein covalently bound to DSB homolog (S. cerevisiae)	23.6246	3.14371	0.00483463	4	15	11	52	26	35
Gm6034	protein_coding	17	2379160	2387594	8435	predicted gene 6034	16.708	3.14325	0.0164619	4	9	6	37	10	33
Prdm1	protein_coding	10	44437174	44528560	91387	PR domain containing 1 with ZNF domain	206.867	3.14194	0.000152619	107	104	65	381	178	406
Pdilt	protein_coding	7	119486586	119528621	42036	protein disulfide isomerase-like testis expressed	103.919	-3.1412	0.00953986	111	130	256	15	34	77
Dock10	protein_coding	1	80501068	80758704	257637	dedicator of cytokinesis 10	1669.43	3.13897	9.74389e-09	781	784	769	2438	1924	3320
Pif1	protein_coding	9	65587147	65595967	8821	PIF1 5'-to-3' DNA helicase homolog (S. cerevisiae)	42.8776	3.13785	0.0142146	30	12	9	93	26	88
Ppm1n	protein_coding	7	19276807	19280194	3388	protein phosphatase Mg2+/Mn2+ dependent 1N (putative)	17.0919	3.136	0.00573586	8	8	5	22	19	40
LOC105243388	lncRNA	9	44012180	44042184	30005		33.6093	3.13296	0.0011485	12	19	13	73	33	52
Cxcr6	protein_coding	9	123806467	123811756	5290	chemokine (C-X-C motif) receptor 6	158.401	3.1311	0.000161927	75	93	44	322	157	259
Cenpe	protein_coding	3	135212563	135273540	60978	centromere protein E	506.592	3.12569	0.011352	359	171	84	1290	354	780
Kif15	protein_coding	9	122951052	123018733	67682	kinesin family member 15	286.15	3.12545	0.00395752	175	134	54	609	219	526
Dennd1c	protein_coding	17	57066051	57078510	12460	DENN/MADD domain containing 1C	228.517	3.12174	0.000772082	142	98	60	443	195	432
Orm3	protein_coding	4	63355279	63359511	4233	orosomucoid 3	360.271	3.12114	0.021573	83	120	216	157	415	1171
Wisp2	protein_coding	2	163820778	163833146	12369	WNT1 inducible signaling pathway protein 2	32.0912	3.12039	0.00298824	19	15	7	43	34	75
Osmr	protein_coding	15	6813568	6875246	61679	oncostatin M receptor	1299.08	3.11897	0.00012632	706	670	377	2898	1322	1823
Tmem221	protein_coding	8	71554303	71559016	4714	transmembrane protein 221	21.9252	3.11732	0.000451985	9	11	9	36	33	33
LOC105244630	lncRNA	12	3343489	3357215	13727		18.8428	3.1168	0.00889332	10	6	7	25	17	48
Olfr16	protein_coding	1	172956768	172957817	1050	olfactory receptor 16	23.9552	3.11361	0.0433034	6	10	9	8	27	84
Rgs1	protein_coding	1	144244669	144249104	4436	regulator of G-protein signaling 1	232.131	3.11318	0.00184508	99	157	46	421	224	446
Gm36107	lncRNA	14	106265429	106271435	6007		27.46	3.11174	0.00236328	14	15	6	58	28	43
Aldh3b1	protein_coding	19	3913491	3930817	17327	aldehyde dehydrogenase 3 family member B1	355.114	3.10964	9.54421e-06	187	163	139	573	344	725
Trim21	protein_coding	7	102557920	102565482	7563	tripartite motif-containing 21	731.258	3.10746	2.0923e-07	328	294	402	1352	795	1216
Tmem106a	protein_coding	11	101582242	101591788	9547	transmembrane protein 106A	730.132	3.10359	2.47026e-06	266	344	405	1197	765	1404
Emr4	protein_coding	17	55749984	55853662	103679	EGF-like module containing mucin-like hormone receptor-like sequence 4	366.437	3.09843	3.77141e-05	150	169	184	431	403	862
Lif	protein_coding	11	4257568	4272514	14947	leukemia inhibitory factor	136.936	3.09784	0.0358249	59	72	21	485	60	125
Klrc1	protein_coding	6	12927	33801	20875	killer cell lectin-like receptor subfamily C member 1	27.8434	3.09656	0.00162902	14	16	6	45	31	55
Tbkbp1	protein_coding	11	97136171	97151490	15320	TBK1 binding protein 1	159.936	3.09549	0.000182248	64	73	79	297	128	319
Hist1h4k	protein_coding	13	21750145	21750553	409	histone cluster 1 H4k	82.6915	3.09497	0.00248591	53	31	23	150	63	176
Acsm2	protein_coding	7	119554340	119600694	46355	acyl-CoA synthetase medium-chain family member 2	46.9662	-3.09122	7.34555e-05	56	64	97	20	24	20
4632428N05Rik	protein_coding	10	60346851	60428381	81531	RIKEN cDNA 4632428N05 gene	1026.44	3.09043	5.72433e-05	543	523	341	1736	935	2081
4930599N23Rik	lncRNA	6	39118473	39148312	29840	RIKEN cDNA 4930599N23 gene	18.4315	3.0889	0.00154317	7	11	6	28	28	30
Gm32287	lncRNA	2	167769108	167777712	8605		40.3242	3.08849	0.00464808	14	21	16	74	27	90
Slc1a3	protein_coding	15	8634124	8710807	76684	solute carrier family 1 (glial high affinity glutamate transporter) member 3	130.58	3.08707	6.53765e-06	63	56	62	156	166	280
Angptl6	protein_coding	9	20873808	20879816	6009	angiopoietin-like 6	78.7922	-3.08383	0.0011035	78	87	204	38	32	34
Mmp3	protein_coding	9	7445822	7455975	10154	matrix metallopeptidase 3	48.4216	3.08192	0.000555607	21	23	20	97	42	87
Samsn1	protein_coding	16	75858794	75909266	50473	SAM domain SH3 domain and nuclear localization signals 1	316.986	3.07678	0.00433229	187	165	57	569	258	667
Gm30461	lncRNA	12	112859982	112867649	7668		20.4442	3.07632	0.0205799	6	11	7	46	10	42
Fam105a	protein_coding	15	27655071	27681596	26526	family with sequence similarity 105 member A	254.802	3.07605	6.08097e-07	116	146	96	371	308	491
Best1	protein_coding	19	9985008	10001653	16646	bestrophin 1	42.4236	3.07466	0.00012135	21	19	18	87	49	60
Rgs16	protein_coding	1	153740353	153745468	5116	regulator of G-protein signaling 16	254.072	-3.07095	8.48761e-08	295	418	452	121	101	138
Eme1	protein_coding	11	94644998	94653785	8788	essential meiotic endonuclease 1 homolog 1 (S. pombe)	42.2656	3.06907	0.0047022	17	19	19	107	29	62
Dmkn	protein_coding	7	30763723	30781066	17344	dermokine	142.759	3.0686	0.00502763	89	76	19	291	176	205
Fut7	protein_coding	2	25422351	25426374	4024	fucosyltransferase 7	24.3275	3.0675	0.00139101	8	12	13	33	29	51
Gm10872	lncRNA	15	76266787	76269839	3053	predicted gene 10872	46.3022	3.06594	0.0113153	13	25	19	75	26	120
Bin2	protein_coding	15	100641082	100669576	28495	bridging integrator 2	465.72	3.06559	0.000101583	248	194	198	716	403	1035
Orm1	protein_coding	4	63344566	63348162	3597	orosomucoid 1	14994.1	3.06444	0.0305046	4190	4725	8488	6519	11856	54187
Tpx2	protein_coding	2	152847964	152895321	47358	TPX2 microtubule-associated protein homolog (Xenopus laevis)	328.837	3.05708	0.00692976	210	146	64	762	230	560
Car1	protein_coding	3	14766214	14808365	42152	carbonic anhydrase 1	63.0162	-3.05678	0.0106149	68	93	138	8	25	47
Psme1	protein_coding	14	55578494	55581527	3034	proteasome (prosome macropain) activator subunit 1 (PA28 alpha)	3057.02	3.0541	9.31361e-06	1098	1339	1848	5744	3161	5150
Havcr2	protein_coding	11	46454547	46481255	26709	hepatitis A virus cellular receptor 2	158.019	3.04855	1.56634e-06	76	82	65	263	169	292
Tfec	protein_coding	6	16830837	16898462	67626	transcription factor EC	141.787	3.04571	0.00015632	63	52	81	171	158	326
Fscn1	protein_coding	5	142960355	142973189	12835	fascin homolog 1 actin bundling protein (Strongylocentrotus purpuratus)	234.85	3.04279	0.000184135	142	109	72	393	225	468
Creg2	protein_coding	1	39618406	39651510	33105	cellular repressor of E1A-stimulated genes 2	24.4878	3.03929	0.00857527	10	9	13	43	17	56
Clec2i	protein_coding	6	128887573	128898167	10595	C-type lectin domain family 2 member i	50.8137	3.03722	2.16909e-05	21	22	27	71	65	97
Gm36683	lncRNA	1	177209223	177213102	3880		99.6737	3.02978	0.00147446	48	47	39	257	86	121
Ripk3	protein_coding	14	55784995	55788857	3863	receptor-interacting serine-threonine kinase 3	261.877	3.02754	0.00203618	169	116	65	579	222	420
Cpsf4l	protein_coding	11	113696078	113711425	15348	cleavage and polyadenylation specific factor 4-like	32.8925	-3.02751	0.00781797	34	43	78	6	15	21
LOC105245182	lncRNA	10	59267171	59277540	10370		24.6572	3.02694	0.00823363	13	11	7	47	18	52
Nuf2	protein_coding	1	169497934	169531464	33531	NUF2 NDC80 kinetochore complex component homolog (S. cerevisiae)	132.505	3.02659	0.0016243	77	66	35	261	106	250
S1pr4	protein_coding	10	81497745	81500137	2393	sphingosine-1-phosphate receptor 4	28.2112	3.02345	0.000285354	13	13	14	43	36	52
Prkcb	protein_coding	7	122289078	122634402	345325	protein kinase C beta	935.42	3.02333	4.83769e-06	506	438	383	1561	915	1810
LOC105245846	lncRNA	14	103043478	103048082	4605		17.062	3.02176	0.00405563	6	7	9	32	20	28
Dnase2b	protein_coding	3	146569733	146618500	48768	deoxyribonuclease II beta	356.477	-3.01685	0.00861351	367	449	862	59	146	256
Naaa	protein_coding	5	92257660	92278181	20522	N-acylethanolamine acid amidase	1221.89	3.01517	1.82145e-07	671	616	471	2319	1428	1828
Susd3	protein_coding	13	49230827	49248706	17880	sushi domain containing 3	33.7453	3.01378	0.000348828	17	13	17	60	37	59
Map3k8	protein_coding	18	4331325	4353481	22157	mitogen-activated protein kinase kinase kinase 8	327.06	3.01365	1.0182e-05	142	184	138	534	324	640
Tnfsf13b	protein_coding	8	10006192	10119693	113502	tumor necrosis factor (ligand) superfamily member 13b	200.318	3.01337	0.00124509	114	114	44	436	221	273
Stmn1	protein_coding	4	134468320	134473843	5524	stathmin 1	250.263	3.01023	0.000415289	160	96	89	445	219	492
Snord49b	snoRNA	11	62603086	62603148	63	small nucleolar RNA C/D box 49B	16.1643	3.00915	0.00406753	7	6	8	30	21	24
Kif4	protein_coding	X	100626065	100727271	101207	kinesin family member 4	219.787	3.00879	0.00932175	157	85	42	487	162	386
Hist1h4j	protein_coding	13	21735096	21735407	312	histone cluster 1 H4j	17.8858	3.00857	0.0214718	12	4	6	41	13	31
Gm35154	lncRNA	10	44599113	44689114	90002		29.7596	3.00302	0.000472133	10	16	16	53	36	49
Card11	protein_coding	5	140872999	141000596	127598	caspase recruitment domain family member 11	213.317	3.00266	5.10843e-05	124	104	72	409	215	356
Serpina3h	misc_RNA	12	104247896	104254405	6510	serine (or cysteine) peptidase inhibitor clade A member 3H	93.8221	3.00266	1.13656e-07	50	41	44	154	120	153
8430408G22Rik	protein_coding	6	116650684	116652847	2164	RIKEN cDNA 8430408G22 gene	908.188	-3.00258	0.000245976	1245	901	2038	286	445	533
Cyp4a12b	protein_coding	4	115411624	115439034	27411	cytochrome P450 family 4 subfamily a polypeptide 12B	269.816	-3.00066	0.0124411	266	330	677	37	171	137
D630024D03Rik	lncRNA	11	31800688	31824547	23860	RIKEN cDNA D630024D03 gene	31.6435	-2.99998	0.00116485	41	38	68	10	16	17
LOC105245011	protein_coding	9	62439767	62446733	6967		37.4822	2.99696	0.00467902	8	30	12	62	62	51
Hist1h4n	protein_coding	13	21831793	21832158	366	histone cluster 1 H4n	54.5605	2.99254	0.00258282	33	23	17	97	44	113
Fignl1	protein_coding	11	11800288	11808995	8708	fidgetin-like 1	88.0992	2.99087	0.000406032	55	38	30	158	82	166
Nod1	protein_coding	6	54923942	54972672	48731	nucleotide-binding oligomerization domain containing 1	1113.55	2.98734	1.69122e-07	500	599	516	1837	1191	2039
Gda	protein_coding	19	21391307	21472661	81355	guanine deaminase	2295.26	2.98713	1.02592e-06	1066	1155	1091	3797	2286	4377
Cyp2b10	protein_coding	7	25897658	25926624	28967	cytochrome P450 family 2 subfamily b polypeptide 10	71.8286	-2.98615	5.36127e-05	116	80	134	27	44	31
Mitf	protein_coding	6	97807003	98021360	214358	microphthalmia-associated transcription factor	524.815	2.98582	2.60003e-05	220	261	266	819	490	1093
Ms4a4b	protein_coding	19	11443558	11463549	19992	membrane-spanning 4-domains subfamily A member 4B	103.457	2.98504	0.00266274	56	65	19	213	120	148
Trat1	protein_coding	16	48731914	48810520	78607	T cell receptor associated transmembrane adaptor 1	64.465	2.98482	0.00255396	40	20	26	141	52	107
Ces1f	protein_coding	8	93256236	93279766	23531	carboxylesterase 1F	4923.39	-2.98301	4.9787e-05	6105	6319	10127	1561	2321	3108
Slc36a2	protein_coding	11	55158468	55185095	26628	solute carrier family 36 (proton/amino acid symporter) member 2	39.5428	2.98101	0.000676347	23	17	15	83	44	56
Exoc3l4	protein_coding	12	111417430	111431680	14251	exocyst complex component 3-like 4	268.485	2.98091	0.00076601	140	115	117	619	202	418
Acot3	protein_coding	12	84051997	84060400	8404	acyl-CoA thioesterase 3	25.9716	-2.97859	0.0119253	32	49	41	4	9	21
Hal	protein_coding	10	93488768	93516743	27976	histidine ammonia lyase	2422.6	-2.97764	0.0108008	2579	2357	6444	655	631	1870
Ugt2b1	protein_coding	5	86916639	86926503	9865	UDP glucuronosyltransferase 2 family polypeptide B1	4344.58	-2.97329	0.0313491	4404	4643	11719	436	1552	3313
Lrg1	protein_coding	17	56119678	56121946	2269	leucine-rich alpha-2-glycoprotein 1	2378.41	2.97214	0.0211965	833	729	1436	1528	1889	7856
Gcsam	protein_coding	16	45610440	45622867	12428	germinal center associated signaling and motility	75.668	2.97205	5.35824e-06	32	41	36	140	90	115
Ackr2	protein_coding	9	121898355	121911071	12717	atypical chemokine receptor 2	149.341	2.97177	4.89395e-08	85	66	66	236	188	254
Itk	protein_coding	11	46325148	46389515	64368	IL2 inducible T cell kinase	209.042	2.96935	6.13164e-05	109	125	63	393	232	332
Slc25a43	protein_coding	X	36743549	36777307	33759	solute carrier family 25 member 43	36.3287	2.96924	0.000427016	16	13	22	52	45	71
LOC102640171	protein_coding	7	104355396	104369881	14486		45.6735	2.96874	0.0140498	27	23	8	96	30	89
BC018473	lncRNA	11	116752167	116757883	5717	cDNA sequence BC018473	850.948	2.96668	0.000832578	494	421	268	1646	663	1614
Inpp5d	protein_coding	1	87620312	87720510	100199	inositol polyphosphate-5-phosphatase D	1080.88	2.9654	9.1706e-05	709	488	339	1825	1149	1975
AI317395	protein_coding	10	40001573	40025268	23696	expressed sequence AI317395	575.527	-2.96487	0.0356357	586	614	1557	50	223	424
Ndc80	protein_coding	17	71496100	71526857	30758	NDC80 homolog kinetochore complex component (S. cerevisiae)	102.334	2.96347	0.00534517	72	39	26	219	80	179
Cyp26a1	protein_coding	19	37697808	37701536	3729	cytochrome P450 family 26 subfamily a polypeptide 1	74.3702	-2.96068	0.0246966	39	99	215	17	29	47
Icos	protein_coding	1	340206	377933	37728	inducible T cell co-stimulator	55.7435	2.95635	1.29269e-05	27	31	22	94	69	91
Rgs10	protein_coding	7	128373621	128419061	45441	regulator of G-protein signalling 10	166.47	2.95436	6.77828e-06	80	80	81	323	169	266
Gm35696	lncRNA	10	121505055	121526473	21419		47.6591	-2.95313	0.00482761	48	73	100	9	26	30
Tnfsf15	protein_coding	4	63724603	63745113	20511	tumor necrosis factor (ligand) superfamily member 15	65.3309	2.94969	0.00441468	22	42	24	116	47	140
Sh3bp2	protein_coding	5	34525784	34563639	37856	SH3-domain binding protein 2	854.988	2.9496	0.000294194	360	347	503	1447	700	1773
Rasal3	protein_coding	17	32390661	32403612	12952	RAS protein activator like 3	243.716	2.94826	0.000914518	163	114	63	442	240	439
Arsi	protein_coding	18	60912240	60919504	7265	arylsulfatase i	43.5892	2.94653	0.0123832	19	21	17	124	31	49
LOC105243851	lncRNA	4	138282	148483	10202		277.828	-2.94474	0.0473052	329	352	657	15	100	214
Slc22a7	protein_coding	17	46432185	46438477	6293	solute carrier family 22 (organic anion transporter) member 7	45.5856	-2.94147	0.0439977	40	48	131	7	9	38
Slc22a30	protein_coding	19	8335371	8405111	69741	solute carrier family 22 member 30	1932.4	-2.94004	0.0298063	2044	2034	5104	213	714	1486
Fmnl1	protein_coding	11	103170575	103198902	28328	formin-like 1	458.404	2.93979	0.00306676	306	215	108	934	390	797
Znfx1	protein_coding	2	167035790	167063015	27226	zinc finger NFX1-type containing 1	3532.08	2.93966	1.02015e-05	1636	1648	1841	7102	3328	5637
Cmtm7	protein_coding	9	114756836	114781993	25158	CKLF-like MARVEL transmembrane domain containing 7	323.192	2.93063	4.86408e-05	197	152	117	567	321	585
Gm4477	protein_coding	6	85706707	85713199	6493	predicted gene 4477	18.9353	-2.92812	0.011026	28	18	43	11	8	6
Tcirg1	protein_coding	19	3896050	3907133	11084	T cell immune regulator 1 ATPase H+ transporting lysosomal V0 protein A3	2154.27	2.92453	1.3521e-05	985	1012	1139	3697	1980	4112
Sla	protein_coding	15	66780819	66831829	51011	src-like adaptor	650.936	2.92028	0.0027636	410	351	141	1146	600	1257
Ifitm1	protein_coding	7	140967429	140969828	2400	interferon induced transmembrane protein 1	273.201	2.91951	0.000221681	82	137	173	543	296	408
Kif11	protein_coding	19	37376403	37421859	45457	kinesin family member 11	504.309	2.91795	0.0166535	374	206	81	1083	377	905
Cyp2u1	protein_coding	3	131290491	131303227	12737	cytochrome P450 family 2 subfamily u polypeptide 1	377.669	-2.91727	0.0195811	455	371	948	62	126	304
Rtn4rl2	protein_coding	2	84871309	84888507	17199	reticulon 4 receptor-like 2	20.9885	2.91717	0.0235066	3	11	14	35	19	44
A530064D06Rik	protein_coding	17	48151896	48167257	15362	RIKEN cDNA A530064D06 gene	35.3938	2.91589	0.00348457	21	17	11	65	31	68
Cyba	protein_coding	8	122424771	122432965	8195	cytochrome b-245 alpha polypeptide	1207.46	2.91318	0.000485171	691	609	421	2470	983	2070
Rrm2	protein_coding	12	24708254	24714146	5893	ribonucleotide reductase M2	221.367	2.91204	0.00661083	158	87	57	475	164	388
Spag5	protein_coding	11	78301591	78322454	20864	sperm associated antigen 5	193.517	2.91167	0.00877085	128	89	44	415	132	354
Nfkbia	protein_coding	12	55489409	55492647	3239	nuclear factor of kappa light polypeptide gene enhancer in B cells inhibitor alpha	1131.4	2.91136	0.00106535	588	522	488	2454	780	1955
Rhbg	protein_coding	3	88242874	88254743	11870	Rhesus blood group-associated B glycoprotein	92.1623	2.91113	0.023006	18	24	77	82	123	229
Rbl1	protein_coding	2	157145893	157204534	58642	retinoblastoma-like 1 (p107)	672.962	2.90475	0.000308634	427	334	205	1328	668	1076
Crmp1	protein_coding	5	37242058	37292163	50106	collapsin response mediator protein 1	24.8939	2.90134	0.00476839	6	17	12	50	29	36
Magix	protein_coding	X	7673166	7681251	8086	MAGI family member X-linked	131.966	-2.90077	0.0213301	142	161	317	16	60	96
Traf3ip3	protein_coding	1	193175504	193201546	26043	TRAF3 interacting protein 3	188.633	2.90066	0.000349934	113	95	62	349	172	340
LOC105243543	lncRNA	9	113121697	113128574	6878		33.355	-2.90048	0.0229873	38	37	82	4	18	21
A530099J19Rik	protein_coding	13	19727417	19732955	5539	RIKEN cDNA A530099J19 gene	89.1856	2.8994	4.9157e-06	52	36	43	165	119	120
Igfbp2	protein_coding	1	72824480	72852474	27995	insulin-like growth factor binding protein 2	1791.88	-2.89814	0.0147363	2037	2237	4091	273	710	1402
Muc16	protein_coding	9	18495445	18674821	179377		3998.93	2.89644	2.88929e-08	2202	2132	1642	7082	6185	4750
Hk2	protein_coding	6	274	40108	39835	hexokinase 2	1097.54	2.89263	0.0436633	518	742	98	2928	769	1531
Cd14	protein_coding	18	36725064	36726815	1752	CD14 antigen	3261.13	2.88609	0.0113034	2133	1596	683	7449	2181	5524
Cyp3a11	protein_coding	5	145854607	145879854	25248	cytochrome P450 family 3 subfamily a polypeptide 11	53055.4	-2.88402	0.0499987	44622	61361	147408	4050	24117	36774
Bak1	protein_coding	17	27019812	27028839	9028	BCL2-antagonist/killer 1	1109.55	2.88346	0.000367045	649	559	394	2376	978	1701
Tmsb10	protein_coding	6	72957347	72958748	1402	thymosin beta 10	2367.39	2.88285	0.00573586	1579	1236	461	4992	2227	3709
Lrrk2	protein_coding	15	91672821	91816124	143304	leucine-rich repeat kinase 2	1568.73	2.8818	0.000411022	829	763	672	2576	1220	3352
Stxbp1	protein_coding	2	32787607	32847237	59631	syntaxin binding protein 1	654.794	2.88119	1.09085e-05	354	327	286	1350	676	936
Lpxn	protein_coding	19	12796198	12833808	37611	leupaxin	175.755	2.87795	0.00024479	118	85	52	266	205	329
Dcstamp	protein_coding	15	39745930	39760938	15009	dentrocyte expressed seven transmembrane protein	50.5292	2.87737	0.00165964	23	27	21	67	48	116
Gstm3	protein_coding	3	107963696	107969174	5479	glutathione S-transferase mu 3	1452.95	2.87645	0.0136008	372	458	1131	969	2990	2799
Trbc2	C_region	6	41546730	41548181	1452	T cell receptor beta constant 2	56.5673	2.87294	0.0080693	14	34	30	135	46	80
Plekho1	protein_coding	3	95988809	95995863	7055	pleckstrin homology domain containing family O member 1	457.022	2.87234	7.01593e-07	266	203	214	750	502	808
Gm11832	lncRNA	4	11610628	11615436	4809		15.9406	-2.86914	0.0354698	13	19	44	7	5	8
Csrp3	protein_coding	7	48830398	48848051	17654	cysteine and glycine-rich protein 3	115.478	-2.86912	0.0222423	124	141	275	16	45	91
Gm6377	protein_coding	X	109191425	109200448	9024	predicted gene 6377	84.7897	2.86615	0.000114838	47	31	46	125	92	167
5830473C10Rik	protein_coding	5	90560632	90598016	37385	RIKEN cDNA 5830473C10 gene	696.812	-2.8637	0.0567595	716	729	1886	59	199	593
Serpinb9	protein_coding	13	32997061	33017955	20895	serine (or cysteine) peptidase inhibitor clade B member 9	1892.2	2.86344	2.79887e-07	802	945	1096	3498	2172	2841
5430427O19Rik	protein_coding	X	85776957	85891499	114543	RIKEN cDNA 5430427O19 gene	92.2181	2.86311	0.000130717	58	44	33	150	99	169
Hist1h4f	protein_coding	13	23551286	23551643	358	histone cluster 1 H4f	150.896	2.86272	0.00627117	101	65	43	338	109	249
Mgarp	protein_coding	3	51388412	51396547	8136	mitochondria localized glutamic acid rich protein	17.8641	2.86029	0.061276	4	12	5	19	10	56
Trim34a	protein_coding	7	104244437	104262239	17803	tripartite motif-containing 34A	324.242	2.85785	2.74601e-05	156	183	141	667	331	467
LOC105246823	lncRNA	8	121835754	121838899	3146		635.717	2.85682	8.09729e-06	354	261	332	813	745	1309
Ppp1r18	protein_coding	17	2198798	2208697	9900	protein phosphatase 1 regulatory subunit 18	72.9179	2.85377	4.83391e-05	44	34	30	102	88	140
Homer2	protein_coding	7	81600481	81706925	106445	homer homolog 2 (Drosophila)	296.953	-2.85156	0.00129974	297	396	660	86	156	185
Arhgap25	protein_coding	6	87458544	87533259	74716	Rho GTPase activating protein 25	449.344	2.84992	0.000170656	268	219	173	628	441	966
Hist1h3e	protein_coding	13	23561896	23562365	470	histone cluster 1 H3e	193.847	2.84562	0.000209236	90	86	109	337	168	374
1500017E21Rik	lncRNA	19	36619418	36689479	70062	RIKEN cDNA 1500017E21 gene	1018.41	-2.84518	0.0402528	979	857	2968	134	420	753
Trip13	protein_coding	13	73912462	73937767	25306	thyroid hormone receptor interactor 13	80.2808	2.84446	0.0012229	43	38	35	165	64	137
Vwa3a	protein_coding	7	120735693	120805546	69854	von Willebrand factor A domain containing 3A	114.361	2.84186	8.32295e-05	56	53	61	244	127	146
Gm3734	lncRNA	18	46630679	46641603	10925		167.825	-2.84174	0.0276622	201	205	380	22	57	143
Gm31223	lncRNA	8	80948963	80984471	35509		24.85	2.84084	0.00398313	10	12	14	34	27	53
Gm4952	protein_coding	19	12599984	12627616	27633	predicted gene 4952	760.773	-2.84004	0.0598713	678	961	1990	56	258	621
Trim12c	protein_coding	7	104338754	104353358	14605	tripartite motif-containing 12C	1147.77	2.83755	3.02476e-05	580	526	605	2171	1042	1962
St8sia4	protein_coding	1	95587682	95667649	79968	ST8 alpha-N-acetyl-neuraminide alpha-28-sialyltransferase 4	434.537	2.8362	8.71194e-06	220	248	183	703	445	808
Apoc1	protein_coding	7	19689480	19692659	3180	apolipoprotein C-I	10333.1	-2.83111	0.0429265	10249	12409	26053	993	4251	8043
Ptgs2	protein_coding	1	150100124	150108017	7894	prostaglandin-endoperoxide synthase 2	1638.43	2.83056	0.0691126	876	1006	98	4823	1313	1714
8030453O22Rik	misc_RNA	6	39527532	39544489	16958		25.9704	2.82714	0.000942602	13	12	13	36	35	47
Plbd1	protein_coding	6	136612071	136662269	50199	phospholipase B domain containing 1	1455.09	2.82447	0.000472133	580	615	944	2037	1369	3185
Il12b	protein_coding	11	44400063	44414677	14615	interleukin 12b	25.1104	2.82311	0.00203618	10	11	16	38	30	46
Gm8221	misc_RNA	15	77618968	77627398	8431	predicted gene 8221	73.7895	2.81796	0.0180608	41	30	30	38	192	111
Gls2	protein_coding	10	128194635	128210004	15370	glutaminase 2 (liver mitochondrial)	938.787	-2.81692	0.0634327	940	951	2581	80	276	805
Rab39	protein_coding	9	53684110	53706232	22123	RAB39 member RAS oncogene family	66.4803	2.81587	3.57202e-05	40	23	36	94	91	114
Slc17a8	protein_coding	10	89574020	89621249	47230	solute carrier family 17 (sodium-dependent inorganic phosphate cotransporter) member 8	238.374	-2.81541	0.0339448	241	271	603	34	80	201
Aspm	protein_coding	1	139454773	139494091	39319	asp (abnormal spindle)-like microcephaly associated (Drosophila)	393.071	2.81342	0.0069764	284	175	97	815	315	672
Themis	protein_coding	10	28668327	28883820	215494	thymocyte selection associated	121.752	2.81178	2.43182e-06	65	65	54	198	139	209
Dse	protein_coding	10	34151386	34208275	56890	dermatan sulfate epimerase	711.441	2.81039	3.75873e-06	353	334	391	1024	759	1407
LOC673191	pseudogene		18315	28656	10342		16.87	2.80945	0.0169515	7	12	4	29	17	32
Mertk	protein_coding	2	128698997	128803162	104166	c-mer proto-oncogene tyrosine kinase	1443.01	2.80706	0.000658755	580	588	959	1910	1406	3215
Asic5	protein_coding	3	81982293	82021233	38941	acid-sensing (proton-gated) ion channel family member 5	469.061	-2.80671	0.051263	563	559	1091	43	147	412
LOC105245312	lncRNA	10	121488570	121491847	3278		23.992	-2.80653	0.0216476	24	32	55	7	7	19
Gm15523	lncRNA	12	103333544	103349007	15464		35.7386	2.806	0.00134778	19	19	15	63	35	65
Kif18b	protein_coding	11	102905518	102925134	19617	kinesin family member 18B	90.0113	2.80197	0.0347701	64	39	16	223	52	146
Gm32461	lncRNA	16	86770048	86808864	38817		141.184	-2.80133	0.031264	142	183	333	20	49	120
Foxm1	protein_coding	6	128362994	128375886	12893	forkhead box M1	205.391	2.80042	0.0146454	155	80	51	466	146	336
Akr1b7	protein_coding	6	34412362	34423137	10776	aldo-keto reductase family 1 member B7	1113.7	2.79912	0.0181998	419	546	572	3338	653	1154
Il1rn	protein_coding	2	24336860	24351491	14632	interleukin 1 receptor antagonist	2107.73	2.79767	0.0777125	1397	998	161	6017	945	3128
Rasd1	protein_coding	11	59963181	59965080	1900	RAS dexamethasone-induced 1	17.3252	2.79699	0.0425572	13	6	3	44	19	19
Birc3	protein_coding	9	7848699	7873213	24515	baculoviral IAP repeat-containing 3	2151.34	2.7969	0.000120251	1265	1081	879	4052	1920	3711
Itgax	protein_coding	7	128129529	128150657	21129	integrin alpha X	723.647	2.79544	0.0174687	471	416	115	1273	596	1470
Aadat	protein_coding	8	60505870	60545677	39808	aminoadipate aminotransferase	878.55	-2.79356	0.0528935	958	890	2292	81	348	702
9030619P08Rik	misc_RNA	15	75427606	75431829	4224	RIKEN cDNA 9030619P08 gene	53.9482	2.79203	0.0907166	8	18	38	26	37	197
Ikbke	protein_coding	1	131254600	131279625	25026	inhibitor of kappaB kinase epsilon	2091.63	2.79095	0.00117136	1214	1109	759	4431	1650	3387
Gck	protein_coding	11	5900816	5950081	49266	glucokinase	620.35	-2.79066	0.0575447	673	529	1728	74	181	538
Tmem140	protein_coding	6	34863106	34874946	11841	transmembrane protein 140	679.489	2.78755	2.79887e-07	332	320	391	1110	751	1172
Wfdc8	protein_coding	2	164596458	164613626	17169	WAP four-disulfide core domain 8	43.7451	-2.78599	0.0514535	90	99	17	9	27	20
Nfkbid	protein_coding	7	30421729	30428746	7018	nuclear factor of kappa light polypeptide gene enhancer in B cells inhibitor delta	102.827	2.78014	0.00331733	64	58	27	189	91	187
E2f7	protein_coding	10	110745427	110787384	41958	E2F transcription factor 7	80.5216	2.77783	0.00698536	57	39	19	149	72	147
Sema4d	protein_coding	13	51685522	51793747	108226	sema domain immunoglobulin domain (Ig) transmembrane domain (TM) and short cytoplasmic domain (semaphorin) 4D	1648.89	2.77635	0.00254276	1019	958	439	3139	1456	2881
Metrnl	protein_coding	11	121702427	121717389	14963	meteorin glial cell differentiation regulator-like	149.453	2.77435	0.0018585	90	83	47	213	137	327
Amica1	protein_coding	9	45079162	45108531	29370	adhesion molecule interacts with CXADR antigen 1	215.095	2.77368	0.000946303	138	116	65	416	209	346
Ugt2a3	protein_coding	5	87324972	87337195	12224	UDP glucuronosyltransferase 2 family polypeptide A3	1527.98	-2.76959	0.0136714	1437	1632	3937	355	713	1092
Cd209c	protein_coding	8	3940221	3955947	15727	CD209c antigen	15.9059	-2.76957	0.0497047	15	19	40	3	12	5
Lyn	protein_coding	4	3678121	3791612	113492	Yamaguchi sarcoma viral (v-yes-1) oncogene homolog	3150.56	2.7686	2.87489e-05	1719	1505	1578	5433	2892	5777
Hist1h1d	protein_coding	13	23555032	23555807	776	histone cluster 1 H1d	541.228	2.7639	0.00147325	316	291	195	1056	418	972
Gsap	protein_coding	5	21176333	21291719	115387	gamma-secretase activating protein	2073.49	2.7638	0.00154176	1117	1025	933	4484	1475	3407
Gng2	protein_coding	14	19872558	19977462	104905	guanine nucleotide binding protein (G protein) gamma 2	473.492	2.7613	4.08351e-06	264	244	221	732	496	885
Tnfaip8	protein_coding	18	49979427	50093229	113803	tumor necrosis factor alpha-induced protein 8	478.216	2.76032	0.000839756	295	280	140	887	474	794
LOC105246371	lncRNA	18	12639046	12650815	11770		36.9729	-2.76023	0.00053414	56	52	59	13	17	25
Cyp2d13	misc_RNA	15	82636750	82642045	5296	cytochrome P450 family 2 subfamily d polypeptide 13	1175.42	-2.75587	0.059467	1245	1308	2971	109	415	1004
Clnk	protein_coding	5	38705588	38876858	171271	cytokine-dependent hematopoietic cell linker	48.3725	2.7557	0.0024998	31	14	26	98	62	58
LOC105244590	lncRNA	3	152939149	152947458	8310		31.9447	2.75476	0.019248	9	9	27	68	42	37
Insl6	protein_coding	19	29321354	29325318	3965	insulin-like 6	19.8358	2.75433	0.01752	9	15	4	34	21	36
Il33	protein_coding	19	29925114	29960715	35602	interleukin 33	757.336	2.75431	0.00238722	412	532	176	1418	931	1075
Skap1	protein_coding	11	96464576	96759622	295047	src family associated phosphoprotein 1	68.9096	2.75145	0.00054925	44	33	26	123	69	117
Depdc1a	protein_coding	3	159495426	159529955	34530	DEP domain containing 1a	73.1422	2.74864	0.0134557	52	33	19	134	53	148
C130050O18Rik	protein_coding	5	139403597	139416092	12496	RIKEN cDNA C130050O18 gene	65.9348	2.748	0.00525753	34	39	23	83	59	158
Lcp1	protein_coding	14	75131105	75230842	99738	lymphocyte cytosolic protein 1	6257.18	2.74783	0.000259449	3176	3230	3081	9790	5234	13033
Tagap	protein_coding	17	7926000	7934897	8898	T cell activation Rho GTPase activating protein	239.752	2.74759	4.8268e-06	133	112	126	426	253	390
Dsg1c	protein_coding	18	20247340	20283923	36584	desmoglein 1 gamma	294.916	-2.74546	0.0339977	330	386	650	39	111	254
Il12a	protein_coding	3	68690644	68698550	7907	interleukin 12a	19.9215	2.74532	0.0283116	5	12	11	36	14	41
Mcm6	protein_coding	1	128331591	128359656	28066	minichromosome maintenance deficient 6 (MIS5 homolog S. pombe) (S. cerevisiae)	522.77	2.74515	0.0117041	407	231	113	1047	459	880
Nnmt	protein_coding	9	48538001	48607635	69635	nicotinamide N-methyltransferase	168.43	2.74405	0.0282916	55	55	124	107	201	469
Arrdc3	protein_coding	13	80883338	80896042	12705	arrestin domain containing 3	3911.94	-2.73943	0.00146203	4584	4510	8523	1297	1731	2827
Ccl24	protein_coding	5	135569937	135573122	3186	chemokine (C-C motif) ligand 24	99.4607	2.73862	0.0501333	48	51	34	38	116	309
Ank2	protein_coding	3	126921607	127499870	578264	ankyrin 2 brain	480.657	2.73622	8.48761e-08	267	278	207	696	601	835
BE692007	misc_RNA	19	11475337	11480292	4956		37.7793	2.73451	0.0185533	23	19	12	82	25	67
Fgl2	protein_coding	5	21372673	21378386	5714	fibrinogen-like protein 2	3045.19	2.73423	5.58666e-08	1750	1563	1455	5147	3438	4918
LOC105242407	lncRNA	3	121531667	121532464	798		62.0548	2.73382	0.000283857	34	37	23	120	81	76
5330426P16Rik	lncRNA	16	50726751	50732773	6023	RIKEN cDNA 5330426P16 gene	125.723	2.73014	0.00373895	86	54	46	199	102	267
Kntc1	protein_coding	5	123749689	123821593	71905	kinetochore associated 1	263.406	2.72845	0.0161985	209	98	70	543	190	470
Zc3h12a	protein_coding	4	125118414	125127881	9468	zinc finger CCCH type containing 12A	517.4	2.72786	0.0580953	324	266	96	1619	253	546
Mfsd7a	protein_coding	5	108441052	108450260	9209	major facilitator superfamily domain containing 7A	138.727	2.72672	7.47301e-06	71	62	82	229	154	234
Gm11427	pseudogene	11	83254267	83260542	6276	predicted gene 11427	31.112	2.72485	0.00897192	19	13	14	60	25	57
Spsb4	protein_coding	9	96943482	97018355	74874	splA/ryanodine receptor domain and SOCS box containing 4	76.1052	-2.72338	0.00759528	85	82	178	20	44	48
Gm16157	lncRNA	7	68266339	68276594	10256	predicted gene 16157	24.5898	-2.72164	0.0562673	26	24	64	5	7	21
Treml2	protein_coding	17	48299387	48312534	13148	triggering receptor expressed on myeloid cells-like 2	104.656	2.71715	0.0219319	64	68	16	144	106	230
Mug-ps1	misc_RNA	6	122176053	122248566	72514	murinoglobulin pseudogene 1	2119.28	-2.71644	0.0714128	2154	2467	5332	200	625	1937
Gsta2	protein_coding	9	78331018	78347192	16175	glutathione S-transferase alpha 2 (Yc2)	273.289	-2.71638	0.0334658	287	319	654	35	170	175
6330407A03Rik	lncRNA	4	3714964	3716813	1850	RIKEN cDNA 6330407A03 gene	139.876	2.71582	9.6241e-05	75	78	62	261	137	225
Hmga1-rs1	protein_coding	11	120762794	120764392	1599	high mobility group AT-hook I related sequence 1	105.335	2.71509	0.00258708	52	46	60	191	79	204
Adcy7	protein_coding	8	88272367	88329965	57599	adenylate cyclase 7	1220.25	2.71366	0.000157975	794	662	421	1964	1292	2188
LOC105243289	pseudogene	8	111309675	111310962	1288		51.3793	2.713	0.00243087	30	26	21	112	50	69
Foxp3	protein_coding	X	7579676	7595243	15568	forkhead box P3	20.8743	2.71054	0.00849389	15	7	8	31	37	26
Ethe1	protein_coding	7	24587543	24608925	21383	ethylmalonic encephalopathy 1	601.357	-2.70948	0.000236321	720	894	1070	184	359	381
Ncaph	protein_coding	2	127103809	127133954	30146	non-SMC condensin I complex subunit H	176.314	2.70926	0.0304477	142	72	34	395	127	289
Cyp2c44	protein_coding	19	44005022	44029247	24226	cytochrome P450 family 2 subfamily c polypeptide 44	2798.01	-2.7085	0.0715694	2890	3111	7123	217	1192	2256
Il27ra	protein_coding	8	84030286	84042629	12344	interleukin 27 receptor alpha	122.488	2.70814	0.00033576	67	46	75	223	121	203
Prr5l	protein_coding	2	101714280	101883074	168795	proline rich 5 like	274.891	2.70751	0.00130885	99	129	190	469	246	518
Dusp2	protein_coding	2	127336159	127338377	2219	dual specificity phosphatase 2	38.7045	2.70711	0.0337411	24	24	5	66	32	80
Cyp3a25	protein_coding	5	145977194	146009639	32446	cytochrome P450 family 3 subfamily a polypeptide 25	7273.76	-2.70666	0.0591139	7238	7516	19133	807	2914	6034
H2afx	protein_coding	9	44334715	44336077	1363	H2A histone family member X	292.057	2.70554	0.00700635	194	141	96	612	204	505
Snord14d	snoRNA	9	40803995	40804081	87	small nucleolar RNA C/D box 14D	56.657	2.70524	2.25886e-05	31	28	28	93	72	87
Arhgap15	protein_coding	2	43748783	44395953	647171	Rho GTPase activating protein 15	458.558	2.70517	1.65582e-05	281	260	173	757	518	762
I830077J02Rik	protein_coding	3	105925851	105932931	7081	RIKEN cDNA I830077J02 gene	88.9855	2.70337	0.00113276	43	59	33	158	84	157
Fes	protein_coding	7	80377758	80387954	10197	feline sarcoma oncogene	669.044	2.70059	0.00119081	426	376	215	1223	609	1165
Srgn	protein_coding	10	62494427	62527446	33020	serglycin	2540.95	2.69971	0.000939251	1697	1314	865	3977	2373	5019
Neil3	protein_coding	8	53586867	53639065	52199	nei like 3 (E. coli)	110.208	2.69661	0.0170486	77	63	19	189	104	209
Hist1h2ac	protein_coding	13	23683473	23683959	487	histone cluster 1 H2ac	39.6852	2.69634	0.0138621	21	21	15	83	27	71
Cyp4f14	protein_coding	17	32905070	32917348	12279	cytochrome P450 family 4 subfamily f polypeptide 14	1747.25	-2.69527	0.0477804	1858	1863	4358	245	635	1523
Gm8893	pseudogene	12	103817771	103822261	4491	predicted gene 8893	4849.07	-2.69507	0.0742218	5475	5343	11899	437	1501	4439
Gsdmd	protein_coding	15	75862142	75867408	5267	gasdermin D	1974.17	2.69452	1.07477e-05	1094	985	1014	3541	1923	3289
Ptgs2os2	lncRNA	1	150159043	150164948	5906	prostaglandin-endoperoxide synthase 2 opposite strand 2	23.0527	2.69435	0.00962993	10	16	8	41	23	40
Lipc	protein_coding	9	70798128	70952221	154094	lipase hepatic	1130.83	-2.69431	0.046053	1161	1412	2651	143	453	965
Apba1	protein_coding	19	23758876	23949598	190723	amyloid beta (A4) precursor protein binding family A member 1	212.234	2.69257	5.6944e-05	127	109	94	354	211	378
Cenpf	protein_coding	1	189640606	189688105	47500	centromere protein F	583.224	2.68987	0.028806	456	268	106	1295	442	933
Stat4	protein_coding	1	51987106	52107189	120084	signal transducer and activator of transcription 4	131.243	2.68894	1.76748e-05	78	81	46	212	177	194
Bdh2	protein_coding	3	135281221	135304426	23206	3-hydroxybutyrate dehydrogenase type 2	117.396	-2.68821	0.00835374	126	204	200	23	77	74
9530082P21Rik	lncRNA	17	23749236	23754065	4830	RIKEN cDNA 9530082P21 gene	564.779	2.68803	0.000227009	321	347	207	1085	569	861
Gm36496	lncRNA	12	25187505	25189552	2048		20.3496	2.68719	0.0466119	11	8	9	46	10	38
Adra1a	protein_coding	14	66635017	66771240	136224	adrenergic receptor alpha 1a	89.6657	-2.68553	0.0232533	89	119	202	15	49	65
B2m	protein_coding	2	122147687	122153082	5396	beta-2 microglobulin	41581.8	2.68355	0.00129919	15171	16838	31588	68317	41182	76395
LOC100862473	protein_coding	1	999	8661	7663		100.135	2.68353	0.000939251	39	47	69	144	103	200
Zap70	protein_coding	1	36761798	36782821	21024	zeta-chain (TCR) associated protein kinase	67.047	2.68266	0.00668794	30	38	32	144	47	111
Clca3a1	protein_coding	3	144729697	144760972	31276	chloride channel calcium activated 3A1	528.088	2.68193	0.0013646	253	239	317	420	811	1129
Sgol1	protein_coding	17	53674786	53689846	15061	shugoshin-like 1 (S. pombe)	79.4022	2.6817	0.0152423	64	29	22	172	71	117
Fbxw17	protein_coding	13	50417834	50433781	15948	F-box and WD-40 domain protein 17	391.843	2.68003	1.47056e-05	206	196	214	763	410	562
Car5a	protein_coding	8	121916135	121944912	28778	carbonic anhydrase 5a mitochondrial	155.268	-2.67952	0.0365836	197	159	357	24	62	133
A630001G21Rik	protein_coding	1	85717083	85736656	19574	RIKEN cDNA A630001G21 gene	188.611	2.67561	0.00235166	134	94	58	319	180	346
Adora2a	protein_coding	10	75316860	75334792	17933	adenosine A2a receptor	104.061	2.67435	0.00250526	68	46	44	206	86	174
Sftpd	protein_coding	14	41172212	41185198	12987	surfactant associated protein D	1466.79	2.67146	0.0258954	964	780	371	4008	1034	1644
LOC105242422	lncRNA	15	54964973	54970705	5733		21.2636	-2.66518	0.00486354	32	26	37	9	11	12
Gm10319	misc_RNA	6	122136628	122150958	14331	predicted pseudogene 10319	431.639	-2.66516	0.0686453	474	483	1049	52	124	409
Gm32995	lncRNA	5	96729060	96733882	4823		160.793	-2.6645	0.0100522	123	203	400	57	100	83
Prph	protein_coding	15	99053575	99058978	5404	peripherin	28.5512	2.66109	0.00194492	12	19	14	35	45	47
Cyp2c55	protein_coding	19	39006938	39042687	35750	cytochrome P450 family 2 subfamily c polypeptide 55	120.864	-2.65371	0.0130281	130	142	273	28	62	90
Gm33363	lncRNA	3	121369047	121388729	19683		29.2742	2.65233	0.00599246	16	19	9	55	30	47
Gpr171	protein_coding	3	59096448	59101821	5374	G protein-coupled receptor 171	76.037	2.65225	0.00152814	54	39	24	141	84	114
Aspg	protein_coding	12	112106683	112127573	20891	asparaginase homolog (S. cerevisiae)	1253.26	-2.65096	0.0866469	1345	1409	3102	115	357	1191
Serpina3k	protein_coding	12	104338486	104345739	7254	serine (or cysteine) peptidase inhibitor clade A member 3K	32424.3	-2.65072	0.0939862	33633	34653	83820	2598	9682	30159
Abcg8	protein_coding	17	84676302	84700333	24032	ATP-binding cassette sub-family G (WHITE) member 8	1361.07	-2.65041	0.046053	1342	1513	3389	183	727	1013
Gm19522	lncRNA	16	42884370	42912070	27701	predicted gene 19522	70.5613	-2.64954	0.00100555	82	84	149	29	40	40
Cux2	protein_coding	5	121857962	122050562	192601	cut-like homeobox 2	85.723	-2.64719	0.0489832	99	244	51	23	62	35
S1pr3	protein_coding	13	51408618	51422797	14180	sphingosine-1-phosphate receptor 3	156.805	2.64701	0.000254498	94	79	73	278	146	271
Nox4	protein_coding	7	87246405	87398710	152306	NADPH oxidase 4	662.743	-2.64593	0.0611959	679	741	1638	79	264	575
Leap2	protein_coding	11	53422181	53423136	956	liver-expressed antimicrobial peptide 2	215.834	-2.64509	0.0581635	237	208	549	31	78	192
Gm9844	pseudogene	7	24862203	24862678	476	predicted pseudogene 9844	33.7718	2.64379	0.028318	29	12	8	71	32	51
Ppfia4	protein_coding	1	134296783	134344750	47968	protein tyrosine phosphatase receptor type f polypeptide (PTPRF) interacting protein (liprin) alpha 4	148.724	2.64269	0.000329668	79	86	69	256	135	268
Tnfaip3	protein_coding	10	19000910	19015410	14501	tumor necrosis factor alpha-induced protein 3	2633.48	2.64138	0.00279978	1492	1526	1035	6076	2174	3497
Ifitm3	protein_coding	7	141009590	141010744	1155	interferon induced transmembrane protein 3	4657.86	2.64133	0.00209832	1855	1736	3605	6277	4944	9530
Plekhm3	protein_coding	1	64789120	64956824	167705	pleckstrin homology domain containing family M member 3	809.925	2.63999	5.34985e-05	481	464	339	1260	823	1493
Cenpi	protein_coding	X	134308089	134362643	54555	centromere protein I	107.9	2.63853	0.0311644	86	55	16	188	107	196
Sgk2	protein_coding	2	162987302	163014139	26838	serum/glucocorticoid regulated kinase 2	331.603	-2.63814	0.0600915	333	330	864	47	129	287
Kif14	protein_coding	1	136466290	136555938	89649	kinesin family member 14	158.334	2.63591	0.0231461	124	69	40	357	116	243
Ighv5-17	V_segment	12	169533	1058605	889073		51.327	2.63589	0.0164619	26	29	21	77	34	121
Tgfbi	protein_coding	13	56609603	56639339	29737	transforming growth factor beta induced	2792.4	2.63393	0.000852525	1535	1327	1502	5257	2176	4958
Gm34235	lncRNA	19	25092866	25097404	4539		39.7061	-2.63334	0.0229055	53	58	69	6	32	20
Otc	protein_coding	X	10252297	10321024	68728	ornithine transcarbamylase	4422.86	-2.62909	0.0787823	4515	4919	11076	420	1734	3874
Il22ra1	protein_coding	4	135728159	135755383	27225	interleukin 22 receptor alpha 1	779.308	2.62865	0.0196401	416	340	403	2156	481	881
Hist2h2bb	protein_coding	3	96269700	96270192	493	histone cluster 2 H2bb	1558.28	2.6279	0.00263118	1077	797	538	3082	1331	2524
Tmem189	protein_coding	2	167643225	167661544	18320	transmembrane protein 189	359.667	2.62572	0.00216136	181	192	186	451	308	840
Irf9	protein_coding	14	55603985	55610030	6046	interferon regulatory factor 9	1390.44	2.62496	1.57186e-05	619	646	960	2404	1606	2108
Mis18bp1	protein_coding	12	65132734	65172580	39847	MIS18 binding protein 1	165.406	2.62381	0.0104981	124	87	39	309	156	277
Mcm5	protein_coding	8	75109509	75128439	18931	minichromosome maintenance deficient 5 cell division cycle 46 (S. cerevisiae)	347.418	2.61725	0.00420587	246	180	110	623	298	627
Trpv2	protein_coding	11	62574486	62600305	25820	transient receptor potential cation channel subfamily V member 2	299.938	2.61595	0.00136448	212	144	113	486	279	565
Prok1	protein_coding	3	107231916	107239707	7792	prokineticin 1	22.6193	-2.61552	0.0426183	29	33	41	4	8	21
Rnf19b	protein_coding	4	660816	688551	27736	ring finger protein 19B	1472.11	2.61449	0.000182549	865	884	590	2735	1435	2323
Klre1	protein_coding	6	129559032	129585827	26796	killer cell lectin-like receptor family E member 1	31.9332	2.61381	0.00142215	21	18	12	47	45	51
Rab8b	protein_coding	9	66843664	66919705	76042	RAB8B member RAS oncogene family	1374.77	2.60977	0.000257211	869	830	485	2172	1456	2437
Gm4756	protein_coding	12	72605750	72629020	23271		597.844	-2.60931	0.0625627	648	628	1467	78	237	529
Spp2	protein_coding	1	88406967	88428300	21334	secreted phosphoprotein 2	414.221	-2.60882	0.0826943	359	417	1141	48	167	355
Pde6c	protein_coding	19	38132781	38183955	51175	phosphodiesterase 6C cGMP specific cone alpha prime	41.9489	-2.60853	0.00403037	47	51	90	19	27	19
Psat1	protein_coding	19	15905123	15925059	19937	phosphoserine aminotransferase 1	153.424	2.60837	0.0565233	124	66	28	399	101	202
Serpina1c	protein_coding	12	103894926	103904950	10025	serine (or cysteine) peptidase inhibitor clade A member 1C	17002.7	-2.60598	0.0856059	18681	19746	40290	1643	5627	16029
Gm4951	protein_coding	18	101820	145654	43835	predicted gene 4951	1419.1	2.60187	0.0154734	468	575	1107	1575	1280	3510
Dok2	protein_coding	14	70764528	70778494	13967	docking protein 2	230.372	2.60128	0.0162223	145	145	58	353	178	503
Tbc1d9	protein_coding	8	83165352	83272940	107589	TBC1 domain family member 9	1369.64	2.60103	2.82521e-05	819	765	620	2240	1373	2402
Depdc1b	protein_coding	13	108316014	108389568	73555	DEP domain containing 1B	52.0839	2.59971	0.00303709	29	28	24	101	45	85
Klb	protein_coding	5	65348411	65384020	35610	klotho beta	381.46	-2.59668	0.0600951	470	473	801	48	140	357
Ttr	protein_coding	18	20665250	20674326	9077	transthyretin	56757.1	-2.59619	0.00894814	55598	64813	132854	18977	24589	43711
Hpd	protein_coding	5	123171807	123182686	10880	4-hydroxyphenylpyruvic acid dioxygenase	12218.4	-2.59502	0.068999	12482	13625	29960	1404	5424	10415
Fam49b	protein_coding	15	63929094	64060452	131359	family with sequence similarity 49 member B	1273.01	2.59466	0.000546045	751	752	520	2113	1131	2370
Slc31a2	protein_coding	4	62280393	62298412	18020	solute carrier family 31 member 2	569.54	2.5941	5.14404e-06	292	302	329	859	605	1030
Cd8b1	protein_coding	6	71322812	71337451	14640	CD8 antigen beta chain 1	22.734	2.5915	0.0109882	10	18	7	39	29	33
Fam49a	protein_coding	12	12262129	12379058	116930	family with sequence similarity 49 member A	1079.98	2.59148	1.29062e-07	612	583	569	1506	1276	1934
Adrb2	protein_coding	18	62177713	62179981	2269	adrenergic receptor beta 2	120.406	2.59122	0.00351262	81	67	40	209	107	218
Gm30427	lncRNA	X	96105199	96109114	3916		124.392	2.59089	0.0041431	80	61	53	216	96	241
Soat1	protein_coding	1	156428108	156474328	46221	sterol O-acyltransferase 1	1214.06	2.59057	0.000205301	521	740	683	1699	1213	2428
Hp	protein_coding	8	109575128	109579172	4045	haptoglobin	34437.5	2.59021	0.0937826	11136	12576	23364	13818	25875	119857
Emp3	protein_coding	7	45918023	45921426	3404	epithelial membrane protein 3	566.79	2.58836	0.000372707	384	325	195	941	620	935
Ces1c	protein_coding	8	93099015	93131283	32269	carboxylesterase 1C	22019.1	-2.5877	0.0770865	24545	28137	48557	2287	7966	20623
Gpr68	protein_coding	12	100876682	100908198	31517	G protein-coupled receptor 68	59.5937	2.58761	0.00278864	43	30	20	116	74	74
Fbxo48	protein_coding	11	16951375	16954777	3403	F-box protein 48	45.0001	2.58598	0.00900304	26	25	18	79	35	87
Dock11	protein_coding	X	35888627	36076570	187944	dedicator of cytokinesis 11	1204.09	2.58349	0.00285253	818	682	394	2363	1092	1877
Gm11223	pseudogene	4	69925201	69926170	970	predicted gene 11223	149.493	2.58267	0.0165946	119	67	41	279	120	270
Gsg2	protein_coding	11	227379	230187	2809	germ cell-specific gene 2	24.3194	2.58008	0.0603209	22	4	8	49	26	37
Cd27	protein_coding	6	125232622	125237080	4459	CD27 antigen	18.7382	2.5794	0.0189176	7	9	13	36	20	28
Disc1	protein_coding	8	125050148	125263822	213675	disrupted in schizophrenia 1	51.0362	2.57697	0.00105549	23	24	34	96	58	71
LOC105246839	lncRNA	19	4713649	4720844	7196		49.9636	-2.57414	0.0266955	70	54	101	10	42	23
Mafb	protein_coding	2	160363677	160367065	3389	v-maf musculoaponeurotic fibrosarcoma oncogene family protein B (avian)	460.82	2.57293	0.00670439	154	193	372	644	454	948
Arhgap27os3	lncRNA	11	103344753	103350126	5374	Rho GTPase activating protein 27 opposite strand 3	95.9354	2.5725	0.00231104	54	67	31	168	99	157
Ankle1	protein_coding	8	71406005	71410543	4539	ankyrin repeat and LEM domain containing 1	40.0304	2.56361	0.0677622	32	16	9	88	22	73
LOC102632291	lncRNA	12	57517638	57534808	17171		22.6164	-2.5613	0.0638911	23	32	47	4	8	21
Satb1	protein_coding	17	51736187	51833497	97311	special AT-rich sequence binding protein 1	236.594	2.56098	0.000372237	128	126	128	484	226	328
Cd300lf	protein_coding	11	115116214	115134150	17937	CD300 antigen like family member F	403.555	2.55903	0.0787823	308	224	42	655	302	890
Cebpb	protein_coding	2	167688915	167690432	1518	CCAAT/enhancer binding protein (C/EBP) beta	1063.07	2.55897	0.0167673	409	438	789	1407	766	2569
LOC105245132	lncRNA	10	39165008	39174386	9379		27.6954	-2.55812	0.0564755	21	30	75	9	12	19
Aadac	protein_coding	3	60031788	60040157	8370	arylacetamide deacetylase (esterase)	1760.85	-2.5578	0.0492909	1841	1940	4183	288	818	1495
Ttc39c	protein_coding	18	12643533	12737052	93520	tetratricopeptide repeat domain 39C	2376.39	-2.55289	0.0514829	2500	3075	5173	397	898	2216
Dmgdh	protein_coding	13	93674436	93752823	78388	dimethylglycine dehydrogenase precursor	3117.52	-2.54635	0.0879134	3058	3335	7888	355	1258	2811
LOC105245756	lncRNA	14	54530413	54530685	273		22.9447	2.54528	0.089702	11	19	2	54	28	23
Snora30	snoRNA	7	127527897	127528003	107	small nucleolar RNA H/ACA box 30	233.589	2.54483	0.000132284	91	144	146	345	413	262
Gm31025	lncRNA	12	27946177	28018926	72750		39.6173	-2.54279	0.00205195	56	56	62	13	22	29
Gm33944	lncRNA	17	81284954	81317615	32662		26.5164	2.54175	0.0141217	16	18	7	51	29	38
Itprip	protein_coding	19	47894593	47919519	24927	inositol 145-triphosphate receptor interacting protein	209.027	2.54152	0.00250526	140	126	69	305	210	405
Gm32840	lncRNA	15	97039238	97106904	67667		29.4398	-2.53828	0.00903936	33	35	62	13	16	17
Snord70	snoRNA	1	59691958	59692010	53	small nucleolar RNA C/D box 70	44.8402	2.53806	0.00668723	12	32	27	69	73	56
Nupr1	protein_coding	7	126623246	126625470	2225	nuclear protein transcription regulator 1	1197.17	2.53669	0.0696392	760	705	281	3605	694	1138
BC035044	protein_coding	6	128848044	128891124	43081	cDNA sequence BC035044	70.389	2.53553	0.0100661	34	44	33	59	89	164
Gm30723	lncRNA	3	18609475	18617316	7842		36.1594	-2.53553	0.0203901	38	49	75	9	27	20
Gm36172	lncRNA	10	24927619	24929971	2353		21.3967	-2.53549	0.0851469	21	22	54	4	8	19
Stk10	protein_coding	11	32533266	32624595	91330	serine/threonine kinase 10	611.665	2.53476	0.000165022	413	325	261	1017	622	1032
Cdk1	protein_coding	10	69336635	69352912	16278	cyclin-dependent kinase 1	189.828	2.53009	0.0087612	150	88	62	369	169	301
Gimap5	protein_coding	6	48746137	48755235	9099	GTPase IMAP family member 5	100.279	2.52987	9.86613e-06	59	54	53	147	121	168
Entpd1	protein_coding	19	40612365	40741602	129238	ectonucleoside triphosphate diphosphohydrolase 1	1436.57	2.52985	5.52717e-05	852	744	765	2060	1444	2755
Bach2os	lncRNA	4	32559680	32571662	11983	BTB and CNC homology 2 opposite strand	51.2899	2.52802	0.0337411	14	29	35	64	41	125
Cxcl14	protein_coding	13	56288643	56296792	8150	chemokine (C-X-C motif) ligand 14	267.495	2.52735	0.00109784	198	118	117	409	269	494
Syk	protein_coding	13	52582329	52648792	66464	spleen tyrosine kinase	1861.85	2.52155	0.00922936	1333	1138	478	2952	1818	3453
Ddx58	protein_coding	4	40203777	40239825	36049	DEAD (Asp-Glu-Ala-Asp) box polypeptide 58	1839.3	2.5184	3.98513e-05	961	906	1171	2953	1849	3196
Lilra5	protein_coding	7	4237643	4243690	6048	leukocyte immunoglobulin-like receptor subfamily A (with TM domain) member 5	173.05	2.51092	0.016123	69	79	124	134	221	412
4930404H11Rik	lncRNA	12	71540607	71556133	15527	RIKEN cDNA 4930404H11 gene	16.5399	-2.50956	0.0685246	16	19	40	7	5	13
Gm26684	lncRNA	15	54952948	54964651	11704		28.8495	-2.50929	0.0900814	31	28	72	4	12	25
Rgs19	protein_coding	2	181688419	181693977	5559	regulator of G-protein signaling 19	390.142	2.50919	0.0011485	253	240	142	634	381	691
Gm6904	protein_coding	14	59244441	59260216	15776	predicted gene 6904	33.6306	2.50485	0.0141762	12	19	22	54	30	65
Apol10a	protein_coding	15	77477047	77491069	14023	apolipoprotein L 10A	21.5541	2.50462	0.0329659	10	8	16	29	46	20
Timeless	protein_coding	10	128232063	128252941	20879	timeless circadian clock 1	164.177	2.50372	0.000472133	107	86	77	253	160	303
Susd4	protein_coding	1	182763865	182896596	132732	sushi domain containing 4	167.873	-2.50062	0.0716547	193	167	398	32	53	164
Apoa2	protein_coding	1	171225011	171226379	1369	apolipoprotein A-II	20511.1	-2.49997	0.0880234	19020	25126	48961	2437	9251	18271
5430435G22Rik	protein_coding	1	131688680	131715441	26762	RIKEN cDNA 5430435G22 gene	303.814	2.49855	9.10368e-06	188	164	155	483	329	504
Cdca2	protein_coding	14	67673180	67715841	42662	cell division cycle associated 2	225.427	2.49659	0.0219319	167	121	65	463	164	373
Ggnbp1	protein_coding	17	27018035	27036378	18344	gametogenetin binding protein 1	88.7391	-2.49358	0.00271666	99	108	181	36	45	62
Tex12	protein_coding	9	50557148	50561268	4121	testis expressed gene 12	23.6875	-2.49195	0.043228	22	24	59	10	11	15
Ecscr	protein_coding	18	35713086	35722725	9640	endothelial cell surface expressed chemotaxis and apoptosis regulator	354.546	2.48981	0.000872708	254	188	140	686	395	464
Cat	protein_coding	2	103453904	103485153	31250	catalase	19913	-2.48977	0.061034	20306	21699	47382	3423	9020	17648
LOC105243300	lncRNA	8	117675768	117680613	4846		29.2956	-2.48931	0.0188168	33	33	63	10	17	19
Mag	protein_coding	7	30899175	30914922	15748	myelin-associated glycoprotein	38.9994	2.48745	0.00573644	31	17	15	52	53	67
Epsti1	protein_coding	14	77904239	78002656	98418	epithelial stromal interaction 1 (breast)	1525.11	2.48666	0.000260253	900	933	694	3072	1639	1913
LOC105243239	lncRNA	8	84894018	84900154	6137		50.3356	-2.48648	0.0439389	47	54	123	17	18	42
Fam65b	protein_coding	13	24501534	24733806	232273	family with sequence similarity 65 member B	415.546	2.48635	0.00112255	278	230	175	704	376	730
Gm15408	lncRNA	5	149006962	149012776	5815	predicted gene 15408	38.642	-2.48396	0.00133043	46	59	63	19	20	24
Tor3a	protein_coding	1	156653617	156674339	20723	torsin family 3 member A	1167.04	2.48377	0.000359699	773	656	504	2232	1184	1654
Agap2	protein_coding	10	127075258	127093173	17916	ArfGAP with GTPase domain ankyrin repeat and PH domain 2	136.648	2.48329	0.00127989	82	84	59	241	125	230
Slc43a2	protein_coding	11	75530282	75577575	47294	solute carrier family 43 member 2	1604.86	2.48234	0.00524703	1047	956	600	2786	1257	2983
Gm17753	lncRNA	15	79016210	79026067	9858		59.6024	-2.47664	0.0756345	72	60	136	13	17	59
Snord14c	snoRNA	9	40803583	40803669	87	small nucleolar RNA C/D box 14C	44.0366	2.4763	0.00152454	27	25	20	75	48	69
Fas	protein_coding	19	34290659	34327775	37117	Fas (TNF receptor superfamily member 6)	669.414	2.47622	0.002589	305	329	463	1070	560	1290
Fth1	protein_coding	19	9980600	9985111	4512	ferritin heavy chain 1	23174.5	2.47561	0.000329517	12722	12712	13079	41795	20291	38447
Rgs14	protein_coding	13	55369712	55384691	14980	regulator of G-protein signaling 14	95.6298	2.47262	0.0043897	66	55	35	165	88	165
Gm13710	lncRNA	2	84500748	84506873	6126	predicted gene 13710	16.6795	2.46999	0.0337355	11	7	8	28	16	30
Ceacam20	protein_coding	7	19965352	19991113	25762	carcinoembryonic antigen-related cell adhesion molecule 20	71.2641	2.46923	0.00673859	38	37	41	154	61	97
Ect2	protein_coding	3	27097222	27153878	56657	ect2 oncogene	303.807	2.46884	0.0273371	255	131	93	594	226	523
Ulbp1	protein_coding	10	7444873	7473637	28765	UL16 binding protein 1	99.5278	2.46642	0.00192591	69	54	41	150	98	185
Crlf2	protein_coding	5	109554709	109559017	4309	cytokine receptor-like factor 2	131.058	2.46535	0.00135663	75	91	51	227	133	211
Mt1	protein_coding	8	94179088	94180327	1240	metallothionein 1	8793.88	2.4651	0.0290007	4388	3789	5714	6637	8305	23931
Zeb2	protein_coding	2	44983512	45113279	129768	zinc finger E-box binding homeobox 2	3583.6	2.46493	0.000450298	1936	1843	2189	5376	3240	6917
Wipf1	protein_coding	2	73429610	73529733	100124	WAS/WASL interacting protein family member 1	687.167	2.46298	0.00031747	455	384	308	1199	667	1110
Chaf1a	protein_coding	17	56040416	56068026	27611	chromatin assembly factor 1 subunit A (p150)	147.976	2.46036	0.0203493	112	79	45	320	121	211
Cd97	protein_coding	8	83723250	83741311	18062	CD97 antigen	2052.72	2.45995	0.000408204	1418	1149	859	2995	2118	3778
Psap	protein_coding	10	60277628	60302600	24973	prosaposin	19504.8	2.4594	0.000184135	10709	11328	10644	25152	19866	39329
Phactr1	protein_coding	13	42680571	43138526	457956	phosphatase and actin regulator 1	199.797	2.45913	6.43547e-05	107	119	110	374	222	267
Gm16340	protein_coding	1	173774452	173802731	28280		49.3985	2.45827	0.0189892	21	17	42	85	47	85
Tgfb1	protein_coding	7	25687002	25704996	17995	transforming growth factor beta 1	275.449	2.45704	0.0059301	185	153	112	486	214	503
Gm30505	lncRNA	16	22874983	22894386	19404	predicted gene 30505	123.079	-2.45608	0.0883793	125	163	266	18	44	123
Lmo2	protein_coding	2	103957995	103981878	23884	LIM domain only 2	325.191	2.45545	8.29141e-05	168	176	203	516	326	562
Ros1	protein_coding	10	52044865	52195397	150533	Ros1 proto-oncogene	292.606	2.45481	0.000723504	139	139	210	570	321	377
Tacc3	protein_coding	5	33658147	33672203	14057	transforming acidic coiled-coil containing protein 3	210.374	2.45444	0.0343688	176	87	69	432	145	354
Cdca8	protein_coding	4	124918465	124936917	18453	cell division cycle associated 8	113.512	2.45407	0.0758316	102	34	36	268	67	174
Wdfy4	protein_coding	14	32959547	33193855	234309	WD repeat and FYVE domain containing 4	1447.06	2.45375	0.000752933	1065	824	523	2309	1627	2335
Sco2	protein_coding	15	89371637	89373818	2182	SCO cytochrome oxidase deficient homolog 2 (yeast)	43.9682	-2.45276	0.0421759	50	49	96	10	22	37
Cyp4a12a	protein_coding	4	115299046	115332815	33770	cytochrome P450 family 4 subfamily a polypeptide 12a	5656.68	-2.45174	0.0715546	6632	7556	11116	830	2340	5467
Afmid	protein_coding	11	117825919	117839908	13990	arylformamidase	1127.63	-2.4515	0.0282705	1244	1159	2569	293	572	928
Gm36535	lncRNA	5	111793367	111807299	13933		28.3972	2.45051	0.0287677	21	10	14	59	27	40
1190005I06Rik	protein_coding	8	120608602	120634382	25781	RIKEN cDNA 1190005I06 gene	35.3433	-2.4504	0.0283253	37	51	69	8	24	24
Cdca5	protein_coding	19	6085097	6091773	6677	cell division cycle associated 5	42.5523	2.44791	0.0935339	33	16	15	87	18	87
Lax1	protein_coding	1	133679029	133693033	14005	lymphocyte transmembrane adaptor 1	85.4839	2.44719	0.00332063	64	47	30	141	93	139
Nnat	protein_coding	2	157560078	157562525	2448	neuronatin	172.16	-2.44374	0.0341981	412	142	206	77	141	55
Scd1	protein_coding	19	44394450	44407709	13260	stearoyl-Coenzyme A desaturase 1	72262.5	-2.43996	0.0980754	67386	73798	184075	8856	47761	51700
LOC105246973	lncRNA	5	113138685	113141124	2440		54.928	-2.43976	0.00518608	57	72	110	22	32	36
Ereg	protein_coding	5	91074617	91093649	19033	epiregulin	88.5042	2.43772	0.00786745	66	44	35	152	78	157
Gm16035	lncRNA	5	141370789	141383371	12583		163.341	-2.43682	0.0264445	205	176	337	43	77	143
Prex1	protein_coding	2	166566345	166713832	147488	phosphatidylinositol-345-trisphosphate-dependent Rac exchange factor 1	983.069	2.4358	0.00397527	708	602	318	1607	986	1678
1810010D01Rik	lncRNA	7	145205818	145208119	2302	RIKEN cDNA 1810010D01 gene	99.5057	-2.43523	0.0571492	114	163	166	27	102	25
Ntm	protein_coding	9	28994923	29963486	968564	neurotrimin	70.1911	-2.43498	0.012272	76	80	151	46	45	23
2010002M12Rik	protein_coding	19	34617051	34640743	23693	RIKEN cDNA 2010002M12 gene	32.2805	2.42899	0.0126962	14	19	19	61	29	51
Ptgir	protein_coding	7	16905419	16910905	5487	prostaglandin I receptor (IP)	61.4598	2.42782	0.005651	39	41	21	116	66	85
Sbno2	protein_coding	10	80056997	80106108	49112	strawberry notch homolog 2 (Drosophila)	1938.25	2.4252	0.00390628	1337	1228	658	3562	1869	2974
Hsd3b3	protein_coding	3	98741476	98763128	21653	hydroxy-delta-5-steroid dehydrogenase 3 beta- and steroid delta-isomerase 3	803.405	-2.42478	0.0856377	819	942	1829	103	492	634
Usp9y	protein_coding	Y	1298961	1459782	160822	ubiquitin specific peptidase 9 Y chromosome	39.033	-2.42349	0.064524	38	105	31	14	27	20
Cidec	protein_coding	6	113424634	113435760	11127	cell death-inducing DFFA-like effector c	66.4988	-2.42341	0.00898564	82	137	71	25	49	35
Gja4	protein_coding	4	127311420	127314039	2620	gap junction protein alpha 4	82.2634	2.422	0.0412902	42	35	54	87	60	216
Dhrs9	protein_coding	2	69380462	69403086	22625	dehydrogenase/reductase (SDR family) member 9	177.382	2.41801	3.67027e-05	81	114	109	292	209	259
Clcn7	protein_coding	17	25133379	25162100	28722	chloride channel 7	1436.13	2.41744	0.0018527	726	746	939	2412	1184	2609
Diap3	protein_coding	14	86655361	87141248	485888	diaphanous homolog 3 (Drosophila)	273.062	2.41736	0.0252403	221	136	84	537	210	449
Cd209b	protein_coding	8	3917165	3926841	9677	CD209b antigen	38.515	-2.41686	0.0570234	43	27	100	17	18	25
Dhtkd1	protein_coding	2	5898060	5943010	44951	dehydrogenase E1 and transketolase domain containing 1	928.55	-2.41402	0.0912215	918	999	2231	138	450	835
Cyp2c70	protein_coding	19	40153361	40187286	33926	cytochrome P450 family 2 subfamily c polypeptide 70	3258.55	-2.41335	0.0874352	3829	4721	5990	437	1346	3228
Rad54l	protein_coding	4	116096727	116123690	26964	RAD54 like (S. cerevisiae)	73.2325	2.40929	0.0287677	57	41	20	149	64	108
Cd80	protein_coding	16	38455568	38498546	42979	CD80 antigen	76.9188	2.40892	0.0110345	58	39	30	115	69	150
Lrrc4	protein_coding	6	28828126	28831747	3622	leucine rich repeat containing 4	35.5815	2.40879	0.00882821	21	20	17	69	35	51
Bub1	protein_coding	2	127800200	127831876	31677	budding uninhibited by benzimidazoles 1 homolog (S. cerevisiae)	150.079	2.40857	0.041252	131	67	42	305	116	239
Prkcq	protein_coding	2	11172382	11301226	128845	protein kinase C theta	181.973	2.4083	0.000147724	127	96	87	279	201	302
Rnu12	snRNA	15	83149645	83149794	150	RNA U12 small nuclear	1155.58	2.40768	0.0172713	526	994	376	2425	1217	1396
Anln	protein_coding	9	22331214	22389696	58483	anillin actin binding protein	562.244	2.40718	0.0166403	459	265	199	1120	460	870
Gm6977	pseudogene	X	90744394	90745234	841	predicted gene 6977	31.435	2.40594	0.0262249	11	20	20	66	30	41
Id1	protein_coding	2	152736237	152737410	1174	inhibitor of DNA binding 1	861.236	2.40452	0.00507806	499	597	344	1868	955	904
Chst11	protein_coding	10	82985380	83195907	210528	carbohydrate sulfotransferase 11	298.129	2.40351	0.0249184	236	162	88	636	255	413
Odf3b	protein_coding	15	89377447	89379681	2235	outer dense fiber of sperm tails 3B	44.3724	-2.40315	0.0287677	41	51	102	26	16	30
Tmem119	protein_coding	5	113793729	113800358	6630	transmembrane protein 119	133.67	2.40136	0.00819588	111	73	38	193	213	174
Cd37	protein_coding	7	45233632	45239235	5604	CD37 antigen	267.103	2.40057	0.00720221	204	135	106	431	231	495
Mmp13	protein_coding	9	7272514	7283333	10820	matrix metallopeptidase 13	43.5774	2.39876	0.048484	27	33	9	81	37	74
Fli1	protein_coding	9	32422204	32543427	121224	Friend leukemia integration 1	400.119	2.39796	0.000203125	226	218	241	611	386	719
Ccdc69	protein_coding	11	55049733	55078645	28913	coiled-coil domain containing 69	45.6965	2.39726	0.00124497	27	27	23	75	52	70
Gm30784	lncRNA	6	141866356	141875620	9265		127.121	-2.3947	0.0995998	90	155	323	22	66	107
Jdp2	protein_coding	12	85597229	85639878	42650	Jun dimerization protein 2	209.434	2.39377	0.000903326	116	111	130	327	191	382
Unc13d	protein_coding	11	116062095	116078195	16101	unc-13 homolog D (C. elegans)	275.784	2.39341	0.00399256	188	160	116	545	245	400
Rbfox3	protein_coding	11	118489760	118911597	421838	RNA binding protein fox-1 homolog (C. elegans) 3	17.8416	-2.3934	0.0236173	27	22	28	11	8	11
C1rb	protein_coding	6	124570430	124581044	10615	complement component 1 r subcomponent B	16.7066	2.39265	0.0392639	13	5	9	27	23	23
Rhog	protein_coding	7	102239123	102250118	10996	ras homolog gene family member G	667.812	2.39184	0.00293975	422	420	286	1234	568	1078
Fcrls	protein_coding	3	87250758	87263765	13008	Fc receptor-like S scavenger receptor	47.6037	-2.39048	0.0013574	64	75	65	31	30	19
Clspn	protein_coding	4	126556951	126594533	37583	claspin	220.835	2.39033	0.0596495	206	91	55	441	171	361
Plcb2	protein_coding	2	118707517	118728659	21143	phospholipase C beta 2	432.819	2.38846	0.0102574	350	242	130	674	449	753
Slc13a2	protein_coding	11	78397276	78422280	25005	solute carrier family 13 (sodium-dependent dicarboxylate transporter) member 2	28.0377	-2.38615	0.0826943	39	22	63	18	6	20
Cyfip2	protein_coding	11	46193849	46312859	119011	cytoplasmic FMR1 interacting protein 2	1069.72	2.38395	0.00108208	526	564	735	1871	964	1758
Axl	protein_coding	7	25756500	25788733	32234	AXL receptor tyrosine kinase	2842.97	2.38131	2.5807e-05	1870	1508	1544	3767	3212	5158
Gm34917	lncRNA	17	44105981	44124177	18197		154.377	2.38126	2.74099e-05	82	88	98	217	180	262
Gm30262	lncRNA	10	111583054	111611352	28299		139.023	-2.37965	0.0595333	118	171	322	35	63	124
Lgals3bp	protein_coding	11	118392752	118401931	9180	lectin galactoside-binding soluble 3 binding protein	6176.46	2.37924	7.58431e-05	3677	3484	3509	11402	6244	8743
A530032D15Rik	protein_coding	1	85088139	85110501	22363	RIKEN cDNA A530032D15Rik gene	53.1517	2.37824	0.00603046	26	34	30	105	52	72
Abca13	protein_coding	11	9191354	9684871	493518	ATP-binding cassette sub-family A (ABC1) member 13	210.717	2.3773	0.00172619	147	129	83	304	219	383
Sept3	protein_coding	15	82272451	82294574	22124	septin 3	103.335	2.37628	0.000585387	76	56	44	176	133	134
Gpr88	protein_coding	3	116249654	116253498	3845	G-protein coupled receptor 88	156.171	2.3756	0.0545188	109	118	24	252	245	188
Atad2	protein_coding	15	58094047	58135139	41093	ATPase family AAA domain containing 2	904.893	2.37458	0.00332063	683	478	375	1513	828	1552
Ifih1	protein_coding	2	62595612	62646255	50644	interferon induced with helicase C domain 1	2690.63	2.37433	0.000682028	1340	1396	1882	4857	2561	4108
Trim34b	protein_coding	7	104329471	104336617	7147	tripartite motif-containing 34B	224.651	2.37195	0.000231027	118	134	135	421	239	301
Rd3	protein_coding	1	191954198	191988282	34085	retinal degeneration 3	21.9409	-2.37166	0.0226225	35	23	37	10	10	16
Ncapg	protein_coding	5	45669873	45700547	30675	non-SMC condensin I complex subunit G	224.897	2.36973	0.0479066	188	120	57	470	175	340
Mov10	protein_coding	3	104794828	104818599	23772	Moloney leukemia virus 10	872.437	2.36935	0.00175632	426	471	594	1576	759	1408
Rnd1	protein_coding	15	98669205	98677461	8257	Rho family GTPase 1	169.328	2.36904	0.00884518	66	106	113	230	151	350
Ccbl1	protein_coding	2	30185124	30206295	21172	cysteine conjugate-beta lyase 1	881.707	-2.36742	0.0199579	975	939	1909	273	492	702
Ptger2	protein_coding	14	44988111	45003820	15710	prostaglandin E receptor 2 (subtype EP2)	70.0688	2.36458	0.00345456	50	34	35	101	71	129
Csad	protein_coding	15	102176997	102204231	27235	cysteine sulfinic acid decarboxylase	1375.96	-2.35986	0.0113446	1599	1938	2400	445	649	1225
Snord49a	snoRNA	11	62603460	62603521	62	small nucleolar RNA C/D box 49A	64.1061	2.35924	0.0934154	35	56	11	133	101	50
Cd33	protein_coding	7	43527399	43544428	17030	CD33 antigen	303.49	2.3586	0.0274062	196	203	104	583	205	530
Kbtbd11	protein_coding	8	15011011	15033333	22323	kelch repeat and BTB (POZ) domain containing 11	222.346	2.35844	0.000143452	134	133	118	415	254	279
Abcc5	protein_coding	16	20331303	20426394	95092	ATP-binding cassette sub-family C (CFTR/MRP) member 5	1041.25	2.35704	0.000765187	654	580	563	1496	963	1992
Gabra6	protein_coding	11	42306437	42321127	14691	gamma-aminobutyric acid (GABA) A receptor subunit alpha 6	17.2604	-2.35546	0.0597588	28	34	14	9	10	8
LOC102642641	lncRNA	7	74555275	74559871	4597		25.7538	2.35538	0.0248661	13	17	14	45	23	44
Loxl3	protein_coding	6	306976	311373	4398	lysyl oxidase-like 3	157.231	2.35431	0.000329517	104	94	74	239	167	266
Trhr	protein_coding	15	44195924	44235912	39989	thyrotropin releasing hormone receptor	17.739	-2.35325	0.0467275	33	27	17	7	10	12
Pram1	protein_coding	17	33638056	33645706	7651	PML-RAR alpha-regulated adaptor molecule 1	74.8355	2.35296	0.00303709	35	45	49	114	72	134
Lsp1	protein_coding	7	142460812	142494868	34057	lymphocyte specific 1	1183.87	2.35162	0.000121364	772	684	606	2033	1190	1818
Ly6e	protein_coding	15	74955051	74959905	4855	lymphocyte antigen 6 complex locus E	26098.1	2.35147	8.25617e-06	14829	14147	16768	36859	28801	45185
Kcnd1	protein_coding	X	7823843	7836503	12661	potassium voltage-gated channel Shal-related family member 1	32.9142	2.35121	0.00900304	25	14	17	56	41	46
Arhgap19	protein_coding	19	41766588	41802084	35497	Rho GTPase activating protein 19	224.094	2.35038	0.000236372	131	138	120	331	226	398
Nmi	protein_coding	2	51948498	51973520	25023	N-myc (and STAT) interactor	463.796	2.34947	0.000666785	224	238	342	792	472	714
Adar	protein_coding	3	89715022	89753455	38434	adenosine deaminase RNA-specific	2042.61	2.34937	7.62557e-05	1281	1248	1036	3584	2107	3001
Colec10	protein_coding	15	54410774	54466360	55587	collectin sub-family member 10	845.304	-2.34908	0.0124612	972	950	1722	270	508	650
Phyh	protein_coding	2	4918996	4938743	19748	phytanoyl-CoA hydroxylase	13193.6	-2.34738	0.0661503	13113	14103	30575	2887	6819	11664
Scarf1	protein_coding	11	75513495	75526580	13086	scavenger receptor class F member 1	374.199	2.34677	0.0123401	176	178	279	486	314	812
Klf2	protein_coding	8	72319062	72321654	2593	Kruppel-like factor 2 (lung)	173.993	2.34479	0.00449643	108	108	81	266	148	332
Gm32566	lncRNA	1	34474787	34485981	11195		31.7597	2.34368	0.00689857	17	23	14	52	44	41
Gm36251	lncRNA	9	113042260	113123426	81167		34.7035	-2.34073	0.0138279	45	45	60	13	28	17
8430430B14Rik	lncRNA	17	83996062	84013419	17358		73.3703	2.34052	0.0509527	55	49	17	137	61	123
Ada	protein_coding	2	163726571	163750239	23669	adenosine deaminase	75.916	2.33961	0.00699714	54	42	34	122	68	135
Smad9	protein_coding	3	54755457	54801741	46285	SMAD family member 9	142.401	-2.33933	0.0227649	118	185	312	70	111	58
Xylt1	protein_coding	7	117380979	117667630	286652	xylosyltransferase 1	108.349	2.33664	0.0273508	73	61	46	211	71	187
Ripk2	protein_coding	4	16122741	16163679	40939	receptor (TNFRSF)-interacting serine-threonine kinase 2	568.547	2.33646	0.00104517	320	391	276	1000	530	894
Wt1	protein_coding	2	105126529	105173614	47086	Wilms tumor 1 homolog	243.16	2.33607	3.16574e-07	159	149	122	345	340	344
Nek2	protein_coding	1	191820875	191833049	12175	NIMA (never in mitosis gene a)-related expressed kinase 2	182.146	2.33597	0.0495337	135	74	91	363	100	329
Heg1	protein_coding	16	33684430	33771576	87147	HEG homolog 1 (zebrafish)	2904.6	2.33421	4.22186e-05	1978	1756	1368	4733	3232	4359
Pim1	protein_coding	17	29491045	29495465	4421	proviral integration site 1	870.557	2.33416	0.0035125	528	444	529	1632	699	1392
P2ry12	protein_coding	3	59216271	59263005	46735	purinergic receptor P2Y G-protein coupled 12	80.5029	2.33243	0.0320956	28	46	61	80	85	183
Ifi35	protein_coding	11	101448412	101458701	10290	interferon-induced protein 35	758.499	2.33224	0.00321889	416	380	513	1349	626	1267
Snord14e	snoRNA	9	40804748	40804838	91	small nucleolar RNA C/D box 14E	34.3563	2.33005	0.0337411	15	25	17	76	38	35
Cenpn	protein_coding	8	116921601	116941504	19904	centromere protein N	79.7322	2.32996	0.0258594	55	36	43	167	57	121
Abcg5	protein_coding	17	84658234	84682923	24690	ATP-binding cassette sub-family G (WHITE) member 5	669.408	-2.32945	0.0861251	638	709	1590	128	381	572
Fkbp1b	protein_coding	12	4833174	4842463	9290	FK506 binding protein 1b	60.4048	2.32909	0.0231839	39	24	38	107	45	108
Klhl33	protein_coding	14	50891336	50896531	5196	kelch-like 33	25.5467	-2.32848	0.0346131	26	36	49	13	9	20
Fanci	protein_coding	7	79392312	79450265	57954	Fanconi anemia complementation group I	122.759	2.32805	0.0222699	95	61	51	238	93	199
Dtl	protein_coding	1	191537365	191575534	38170	denticleless homolog (Drosophila)	140.551	2.32757	0.0497047	133	58	41	256	121	234
Brip1	protein_coding	11	86058131	86201267	143137	BRCA1 interacting protein C-terminal helicase 1	298.97	2.32184	0.00173467	210	135	174	448	288	538
Ncam2	protein_coding	16	81200697	81624290	423594	neural cell adhesion molecule 2	129.698	-2.32183	0.0853828	147	112	309	29	64	116
Gdf6	protein_coding	4	9844372	9862345	17974	growth differentiation factor 6	56.0086	2.32027	0.00193514	34	40	23	74	73	92
Mlxipl	protein_coding	5	135089891	135138382	48492	MLX interacting protein-like	2276.26	-2.31982	0.0591578	2266	2178	5457	650	1098	2009
Lrtm1	protein_coding	14	29018208	29033642	15435	leucine-rich repeats and transmembrane domains 1	45.9224	-2.31946	0.057362	46	38	116	24	21	31
Ptprn	protein_coding	1	75247035	75264497	17463	protein tyrosine phosphatase receptor type N	15.8393	2.31902	0.0947119	6	10	9	19	13	37
Tmem50b	protein_coding	16	91574508	91597680	23173	transmembrane protein 50B	980.57	2.31875	0.0069764	585	572	533	2186	870	1138
Ehhadh	protein_coding	16	21761285	21787834	26550	enoyl-Coenzyme A hydratase/3-hydroxyacyl Coenzyme A dehydrogenase	2886.98	-2.31765	0.0215216	2797	3184	6441	1043	1569	2287
5031414D18Rik	protein_coding	14	75015878	75052537	36660	RIKEN cDNA 5031414D18 gene	126.979	2.31734	0.00247504	89	78	54	184	130	228
Hist1h2be	protein_coding	13	23583670	23621124	37455	histone cluster 1 H2be	294.606	2.31679	0.000283857	169	173	175	495	285	470
Arid3a	protein_coding	10	79927043	79955018	27976	AT rich interactive domain 3A (BRIGHT-like)	200.846	2.31636	0.00550645	130	131	85	315	175	368
Nckap5l	protein_coding	15	99422034	99457774	35741	NCK-associated protein 5-like	77.4915	2.31629	0.0202818	64	35	33	123	67	143
S100g	protein_coding	X	162961992	162964599	2608	S100 calcium binding protein G	1347.5	-2.31407	0.0662825	1076	1656	3135	754	1131	334
5033403H07Rik	lncRNA	5	52973012	52992292	19281	RIKEN cDNA 5033403H07 gene	163.487	-2.31395	0.0111653	189	169	342	66	90	125
Mcm3	protein_coding	1	20803014	20820213	17200	minichromosome maintenance deficient 3 (S. cerevisiae)	583.013	2.31273	0.000751923	407	300	315	915	558	1003
Pde4b	protein_coding	4	102087537	102607262	519726	phosphodiesterase 4B cAMP specific	908.257	2.31035	0.00353391	491	523	566	1430	733	1707
Sstr2	protein_coding	11	113619481	113625895	6415	somatostatin receptor 2	25.8234	-2.30805	0.0121881	31	37	42	16	12	16
Gm13573	pseudogene	2	60274912	60275617	706	predicted gene 13573	22.2205	2.30798	0.0272803	16	9	13	26	30	39
Shcbp1	protein_coding	8	4735980	4779534	43555	Shc SH2-domain binding protein 1	118.77	2.30546	0.0161875	102	54	47	211	113	186
Hmha1	protein_coding	10	80016672	80031471	14800	histocompatibility (minor) HA-1	1022.22	2.30543	0.0080938	788	582	397	1736	906	1724
Slfn3	protein_coding	11	83191301	83218427	27127	schlafen 3	119.928	2.30496	0.00303709	70	49	91	177	128	205
Lin7a	protein_coding	10	107271798	107425146	153349	lin-7 homolog A (C. elegans)	418.617	-2.30463	0.0740276	452	579	791	83	197	410
Sult1b1	protein_coding	5	87513339	87538195	24857	sulfotransferase family 1B member 1	323.428	-2.30387	0.0819224	330	297	783	70	207	253
Dok3	protein_coding	13	55523235	55528538	5304	docking protein 3	160.08	2.30302	0.0448017	122	101	45	275	119	297
Gm32342	lncRNA	19	37678083	37697564	19482		31.341	-2.3017	0.084748	21	47	69	9	20	22
Nrp2	protein_coding	1	62703317	62818692	115376	neuropilin 2	3209.02	2.30169	0.00270578	2145	1552	1913	5187	2732	5726
Aox2	protein_coding	1	58276141	58379264	103124	aldehyde oxidase 2	20.1622	-2.30114	0.0451006	25	25	37	12	15	6
E2f2	protein_coding	4	136172394	136196057	23664	E2F transcription factor 2	217.119	2.30099	0.00104212	152	124	106	406	234	282
Pkd2l1	protein_coding	19	44147637	44248354	100718	polycystic kidney disease 2-like 1	134.114	-2.29951	0.0706406	213	221	149	58	135	29
Lactb2	protein_coding	1	13625893	13660605	34713	lactamase beta 2	2700.51	-2.29895	0.0182619	2933	2768	5869	1016	1449	2168
N4bp1	protein_coding	8	86841136	86885258	44123	NEDD4 binding protein 1	2604.18	2.29799	0.00136558	1789	1518	1270	4832	2443	3773
Btnl9	protein_coding	11	49168325	49187089	18765	butyrophilin-like 9	61.1268	-2.29735	0.00316049	69	76	115	34	32	40
Ptprv	protein_coding	1	135108498	135132575	24078	protein tyrosine phosphatase receptor type V	80.5564	2.2972	0.0421577	68	39	28	151	62	135
Ggt5	protein_coding	10	75589327	75616968	27642	gamma-glutamyltransferase 5	101.143	2.29658	0.00507806	47	61	68	116	110	204
Mir31	miRNA	4	88910557	88910662	106	microRNA 31	19.957	-2.29647	0.0276118	34	25	26	9	13	12
Pik3r5	protein_coding	11	68432125	68497849	65725	phosphoinositide-3-kinase regulatory subunit 5 p101	1071.25	2.29486	0.0846419	929	668	165	1600	1216	1850
Fmod	protein_coding	1	134037515	134048277	10763	fibromodulin	368.767	-2.29482	0.00130858	576	465	523	203	298	147
Notum	protein_coding	11	120653788	120661745	7958	notum pectinacetylesterase homolog (Drosophila)	178.46	-2.29461	0.0321198	191	182	395	56	117	130
Cenpj	protein_coding	14	56526761	56575571	48811	centromere protein J	523.413	2.29402	5.88244e-05	303	343	286	896	559	755
Sgol2a	protein_coding	1	57985340	58026277	40938	shugoshin-like 2 (S. pombe)	161.146	2.29137	0.0188261	125	95	56	288	139	262
Cd96	protein_coding	16	46035657	46120248	84592	CD96 antigen	44.637	2.2913	0.00381929	21	28	28	76	50	64
Add2	protein_coding	6	86028681	86124409	95729	adducin 2 (beta)	51.1428	-2.29127	0.0542327	76	112	33	30	22	34
Naip5	protein_coding	13	61129	96317	35189	NLR family apoptosis inhibitory protein 5	1230.45	2.29097	0.0104831	807	819	507	2672	1239	1338
LOC105243899	lncRNA	1	33974289	34002509	28221		19.5334	2.29023	0.0433921	12	11	11	31	18	35
Cit	protein_coding	5	115845224	116008586	163363	citron	196.951	2.28841	0.0690899	160	106	61	466	134	254
Gm33503	lncRNA	1	167010000	167015896	5897		60.3744	2.28468	0.0203901	43	44	17	105	82	71
Cfhr2	protein_coding	1	139810292	139858699	48408	complement factor H-related 2	5488.03	-2.27915	0.0714701	5307	5977	12475	1350	2845	4975
Txk	protein_coding	5	72695978	72752992	57015	TXK tyrosine kinase	35.8838	2.27892	0.0264225	16	21	24	75	43	36
LOC105246326	lncRNA	17	81354217	81359061	4845		16.0808	2.27666	0.0625627	11	9	7	31	17	21
Gm35622	lncRNA	8	122881654	122883573	1920		26.6387	2.27602	0.0937826	23	8	13	49	20	48
Upk1b	protein_coding	16	38773184	38800345	27162	uroplakin 1B	470.684	2.27565	4.598e-06	330	289	227	679	676	622
Dhdh	protein_coding	7	45473563	45488873	15311	dihydrodiol dehydrogenase (dimeric)	3084.93	-2.27333	0.0908342	2898	3089	7412	742	1501	2868
Amigo2	protein_coding	15	97244074	97247287	3214	adhesion molecule with Ig like domain 2	87.2425	2.26996	0.000222328	56	50	51	122	102	143
Insrr	protein_coding	3	87796908	87816101	19194	insulin receptor-related receptor	44.5391	2.2698	0.0435032	19	20	37	94	40	57
Tnfrsf9	protein_coding	4	1225243	1251243	26001	tumor necrosis factor receptor superfamily member 9	19.1686	2.26966	0.0521278	15	11	6	32	22	29
Gm13021	lncRNA	4	140422553	140431931	9379		20.7714	-2.26629	0.0900015	23	21	45	7	9	18
Spc25	protein_coding	2	69193895	69206215	12321	SPC25 NDC80 kinetochore complex component homolog (S. cerevisiae)	102.965	2.26577	0.0244014	82	57	38	179	86	175
Asap3	protein_coding	4	136206349	136246578	40230	ArfGAP with SH3 domain ankyrin repeat and PH domain 3	563.518	2.26518	0.000359237	316	306	386	874	559	940
Hist2h3b	protein_coding	3	96268654	96269155	502	histone cluster 2 H3b	128.173	2.26488	0.00770171	84	83	58	200	111	233
Rad51ap1	protein_coding	6	126923415	126939621	16207	RAD51 associated protein 1	68.1849	2.26367	0.0355519	56	34	26	132	56	105
Apobec3	protein_coding	15	2638	14965	12328	apolipoprotein B mRNA editing enzyme catalytic polypeptide 3	610.738	2.26358	6.89105e-05	417	382	299	976	681	910
Ust	protein_coding	10	8204753	8518825	314073	uronyl-2-sulfotransferase	146.348	2.2599	1.07858e-05	81	83	101	217	189	207
Tlr3	protein_coding	8	45395665	45411949	16285	toll-like receptor 3	1279.36	2.25989	0.000139437	728	910	662	2272	1560	1544
Srd5a1	protein_coding	13	69573449	69611900	38452	steroid 5 alpha-reductase 1	592.946	-2.25914	0.0490186	576	640	1328	177	339	497
Arhgef6	protein_coding	X	57231485	57338756	107272	Rac/Cdc42 guanine nucleotide exchange factor (GEF) 6	683.644	2.25817	0.000104456	443	423	364	1039	707	1125
Bend4	protein_coding	5	67392147	67428250	36104	BEN domain containing 4	104.964	2.25812	0.00224079	62	59	65	123	116	203
Pecr	protein_coding	1	72259172	72284314	25143	peroxisomal trans-2-enoyl-CoA reductase	682.133	-2.25734	0.0964833	708	748	1500	144	328	665
Ddc	protein_coding	11	11814101	11898144	84044	dopa decarboxylase	863.869	-2.25695	0.0688801	749	763	2210	300	478	684
Lfng	protein_coding	5	140607341	140615545	8205	LFNG O-fucosylpeptide 3-beta-N-acetylglucosaminyltransferase	368.734	2.25641	0.000464494	265	230	166	522	416	614
Phf19	protein_coding	2	34893752	34914077	20326	PHD finger protein 19	31.6154	2.25525	0.0265291	23	17	15	41	32	61
Aqp8	protein_coding	7	123462294	123468003	5710	aquaporin 8	1257.41	-2.25484	0.0585091	1023	1322	3058	426	714	1002
Gpr160	protein_coding	3	30855930	30897194	41265	G protein-coupled receptor 160	79.8665	2.25372	0.00101795	41	43	59	133	97	107
Plekha4	protein_coding	7	45526330	45554229	27900	pleckstrin homology domain containing family A (phosphoinositide binding specific) member 4	61.9051	2.25216	0.000493424	33	37	41	96	81	83
Pltp	protein_coding	2	164839518	164857708	18191	phospholipid transfer protein	825.466	2.25216	3.52789e-06	485	462	552	1213	947	1295
LOC105246720	lncRNA	1	139804165	139806699	2535		226.492	-2.25205	0.0787823	210	249	518	58	122	202
Casq2	protein_coding	3	102086420	102146517	60098	calsequestrin 2	133.984	-2.25074	0.00422693	219	159	189	80	107	51
D130040H23Rik	protein_coding	8	69271055	69303384	32330	RIKEN cDNA D130040H23 gene	153.128	2.25006	0.00237884	106	96	71	279	158	209
Gypa	protein_coding	8	80493981	80510785	16805	glycophorin A	21.042	2.24992	0.0536637	10	15	12	18	36	36
Fbxl5	protein_coding	5	43744618	43782149	37532	F-box and leucine-rich repeat protein 5	3982.31	2.24799	0.00853388	2180	2347	2513	6266	2990	7598
Ttk	protein_coding	9	83834651	83872390	37740	Ttk protein kinase	135.801	2.24704	0.0460714	110	91	33	250	143	188
Ier3	protein_coding	17	2155175	2156373	1199	immediate early response 3	338.162	2.2467	0.0279774	231	258	99	558	312	571
Rnu3a	snRNA	10	40258576	40258679	104	U3A small nuclear RNA	201.915	2.24628	0.00282235	116	153	91	370	221	260
Slc6a7	protein_coding	18	60995376	61014199	18824	solute carrier family 6 (neurotransmitter transporter L-proline) member 7	17.5962	-2.24573	0.0482608	23	21	31	8	9	13
Slc16a6	protein_coding	11	109450855	109473596	22742	solute carrier family 16 (monocarboxylic acid transporters) member 6	224.597	2.24546	0.0204416	144	128	121	440	154	360
Sap30	protein_coding	8	57482702	57487860	5159	sin3 associated polypeptide	162.28	2.24489	0.00124348	80	110	101	255	162	266
Cdc6	protein_coding	11	98907702	98923942	16241	cell division cycle 6	137.548	2.24259	0.0199903	112	74	55	246	118	220
Smc2	protein_coding	4	52439221	52488365	49145	structural maintenance of chromosomes 2	608.546	2.24142	0.00889332	471	342	265	1039	526	1008
Gpr113	protein_coding	5	30193431	30205754	12324	G protein-coupled receptor 113	15.9298	2.24119	0.0998027	14	6	6	30	22	17
Slc2a2	protein_coding	3	28697903	28728361	30459	solute carrier family 2 (facilitated glucose transporter) member 2	4803.09	-2.24096	0.0226029	3909	5593	10904	2487	3499	2428
Gm12602	lncRNA	4	89099866	89128761	28896		33.0493	-2.23941	0.0354378	36	43	62	11	21	25
Cd247	protein_coding	1	165780357	165871153	90797	CD247 antigen	75.9155	2.23919	0.000887176	41	44	52	123	85	110
Sh3bgrl3	protein_coding	4	134127406	134128753	1348	SH3 domain binding glutamic acid-rich protein-like 3	707.124	2.23871	0.0031254	508	433	323	1205	652	1121
Ticrr	protein_coding	7	79660196	79698148	37953	TOPBP1-interacting checkpoint and replication regulator	111.446	2.2378	0.0672579	99	51	40	243	84	151
Rap2b	protein_coding	3	61364507	61368703	4197	RAP2B member of RAS oncogene family	337.75	2.2378	0.000955532	231	205	172	483	337	599
Btk	protein_coding	X	134542334	134583623	41290	Bruton agammaglobulinemia tyrosine kinase	260.737	2.23776	0.0480705	207	172	71	393	225	496
Arhgap4	protein_coding	X	73894352	73911346	16995	Rho GTPase activating protein 4	540.995	2.23576	0.00467902	396	357	212	751	564	965
F420015M19Rik	protein_coding	17	80564011	80568111	4101		313.738	2.23492	0.0452989	255	193	95	505	249	585
St8sia3	protein_coding	18	64254359	64276144	21786	ST8 alpha-N-acetyl-neuraminide alpha-28-sialyltransferase 3	219.272	-2.23413	0.000109165	342	297	279	103	158	137
Dbf4	protein_coding	5	8396969	8422722	25754	DBF4 homolog (S. cerevisiae)	198.449	2.23221	0.00412384	144	120	91	362	193	280
Cmtm3	protein_coding	8	104339383	104347672	8290	CKLF-like MARVEL transmembrane domain containing 3	418.117	2.23212	0.000278756	270	237	250	588	429	735
Prcp	protein_coding	7	92875253	92934581	59329	prolylcarboxypeptidase (angiotensinase C)	681.121	2.22832	4.8598e-05	411	454	376	1005	732	1109
Abat	protein_coding	16	8513429	8621568	108140	4-aminobutyrate aminotransferase	2733.52	-2.22625	0.0980754	2805	2745	6227	627	1417	2579
Rltpr	protein_coding	8	105686010	105698195	12186	RGD motif leucine rich repeats tropomodulin domain and proline-rich containing	55.1279	2.22612	0.0689682	30	41	23	134	45	57
Anxa8	protein_coding	14	34085979	34100571	14593	annexin A8	254.372	2.22464	0.0688801	184	202	52	472	282	336
LOC105245165	lncRNA	13	4257505	4258461	957		27.2489	-2.22434	0.0274313	32	35	49	15	21	12
Vim	protein_coding	2	13574311	13582826	8516	vimentin	11613	2.22333	0.000748046	7636	6365	7034	17350	10931	20362
Ifi27	protein_coding	12	103434189	103440245	6057	interferon alpha-inducible protein 27	1062.31	2.22202	0.00104212	553	600	770	1399	1106	1947
Dll1	protein_coding	17	15367354	15376113	8760	delta-like 1 (Drosophila)	1702.09	2.21919	0.065321	1162	1078	698	4369	1277	1628
Misp	protein_coding	10	79821019	79830452	9434	mitotic spindle positioning	2762.27	2.2189	0.0245469	2025	1716	1136	6185	2756	2755
Arpc1b	protein_coding	5	145114256	145128186	13931	actin related protein 2/3 complex subunit 1B	1945.29	2.21826	0.00386645	1378	1312	810	3068	1879	3224
Gsta1	protein_coding	9	78230669	78242683	12015	glutathione S-transferase alpha 1 (Ya)	50.4595	2.21787	0.0161875	21	27	41	90	54	69
Hexb	protein_coding	13	97176331	97198357	22027	hexosaminidase B	733.321	2.21739	0.000520512	422	490	421	1144	706	1217
Fyn	protein_coding	10	39369770	39565381	195612	Fyn proto-oncogene	699.334	2.21648	0.00219829	409	409	445	1015	625	1292
BC049715	protein_coding	6	136828160	136841920	13761	cDNA sequence BC049715	28.0704	2.2144	0.0641992	20	9	20	33	29	57
LOC105245755	protein_coding	14	54532275	54536516	4242		33.2728	2.21206	0.0634548	12	29	17	68	36	38
Anks4b	protein_coding	7	120173858	120183716	9859	ankyrin repeat and sterile alpha motif domain containing 4B	563.346	-2.21142	0.046053	649	536	1209	191	298	496
Tlr2	protein_coding	3	83836272	83841825	5554	toll-like receptor 2	1589.55	2.21113	0.0222474	683	765	1373	2876	1344	2497
Gm33377	lncRNA	10	95817321	95896811	79491		24.1969	-2.20957	0.0856377	21	28	55	15	10	16
LOC102632682	lncRNA	11	96626945	96678375	51431		64.7906	2.20938	0.0201597	41	38	36	128	53	93
Rfx4	protein_coding	10	84756048	84906538	150491	regulatory factor X 4 (influences HLA class II expression)	18.6825	-2.20891	0.0817262	21	19	40	9	12	11
Grn	protein_coding	11	102430322	102436809	6488	granulin	3770.85	2.20869	0.000342821	2252	2268	2364	5141	3788	6811
Ap1s2	protein_coding	X	163907377	163933666	26290	adaptor-related protein complex 1 sigma 2 subunit	344.995	2.20772	0.0108924	277	200	141	495	329	629
Rnf157	protein_coding	11	116336345	116413032	76688	ring finger protein 157	105.726	2.20674	0.00137687	73	60	58	143	115	185
Sh2b2	protein_coding	5	136218147	136246612	28466	SH2B adaptor protein 2	76.9651	2.20538	0.0642957	47	44	43	75	61	193
Ppp1r14d	protein_coding	2	119218119	119230067	11949	protein phosphatase 1 regulatory (inhibitor) subunit 14D	45.5143	2.20299	0.020993	21	31	28	88	44	60
Ifi30	protein_coding	8	70762773	70766663	3891	interferon gamma inducible protein 30	1861.47	2.20144	0.00302734	1313	1247	817	2669	1843	3280
Ghr	protein_coding	15	3317755	3583527	265773	growth hormone receptor	7267.23	-2.19932	0.0642673	7211	7884	15836	2178	3851	6644
LOC73899	misc_RNA	19	53460066	53462731	2666		23.0216	2.19877	0.0354681	15	11	15	41	28	28
Tuba8	protein_coding	6	121210770	121226097	15328	tubulin alpha 8	57.3299	2.19863	0.059892	51	35	14	96	64	84
Pgs1	protein_coding	11	117986297	118024011	37715	phosphatidylglycerophosphate synthase 1	354.665	2.19849	0.00116649	254	217	175	554	355	573
Ccl28	protein_coding	13	119610551	119654359	43809	chemokine (C-C motif) ligand 28	1571.67	2.19766	0.0609157	794	948	1005	3784	940	1958
Colgalt2	protein_coding	1	152399867	152510695	110829	collagen beta(1-O)galactosyltransferase 2	45.7479	-2.19764	0.0048509	71	55	66	24	34	24
Rasa3	protein_coding	8	13567218	13677587	110370	RAS p21 protein activator 3	930.225	2.19692	0.000199123	594	573	541	1351	941	1581
Acss3	protein_coding	10	106936164	107123664	187501	acyl-CoA synthetase short-chain family member 3	160.75	-2.19599	0.0124612	160	171	344	89	101	98
Csdc2	protein_coding	15	81936759	81950941	14183	cold shock domain containing C2 RNA binding	60.4938	-2.19293	0.00258881	102	80	71	31	40	39
Klrb1f	protein_coding	6	129036902	129059724	22823	killer cell lectin-like receptor subfamily B member 1F	37.3591	2.19135	0.0117787	19	25	23	49	43	66
Adcy4	protein_coding	14	55769056	55784095	15040	adenylate cyclase 4	224.105	2.19094	0.000950495	149	115	147	258	270	406
4930440I19Rik	lncRNA	2	78051177	78194430	143254	RIKEN cDNA 4930440I19 gene	20.022	2.19053	0.0765814	13	13	9	34	16	35
Psmg4	protein_coding	13	34162964	34178172	15209	proteasome (prosome macropain) assembly chaperone 4	300.564	2.18861	9.73031e-05	175	164	216	450	338	460
Rad51	protein_coding	2	119112817	119136070	23254	RAD51 homolog	81.1895	2.18618	0.0616247	65	52	25	175	78	92
Incenp	protein_coding	19	9872297	9899546	27250	inner centromere protein	311.693	2.18444	0.0758503	264	199	81	628	260	437
Syt3	protein_coding	7	44384099	44400030	15932	synaptotagmin III	85.2314	-2.18436	0.0107839	81	122	155	39	62	53
Vwa5a	protein_coding	9	38718268	38743337	25070	von Willebrand factor A domain containing 5A	3262.15	2.18403	5.88951e-06	2057	2020	1977	5111	3581	4827
Fabp7	protein_coding	10	57784923	57788450	3528	fatty acid binding protein 7 brain	82.6767	2.18141	0.089702	42	47	55	62	76	215
2210039B01Rik	lncRNA	12	73548483	73551986	3504	RIKEN cDNA 2210039B01 gene	37.0364	-2.1812	0.00906666	57	43	55	18	25	24
Gm13212	protein_coding	4	145585172	145625345	40174	predicted gene 13212	77.7847	2.17902	0.00321889	48	54	40	124	80	121
Tmc3	protein_coding	7	83567837	83626852	59016	transmembrane channel-like gene family 3	71.5169	2.1785	0.0645118	33	38	55	63	71	169
Snora64	snoRNA	17	24720789	24720905	117	small nucleolar RNA H/ACA box 64	84.9282	2.17761	0.0616116	21	81	49	130	114	116
D130043K22Rik	protein_coding	13	24843930	24902159	58230	RIKEN cDNA D130043K22 gene	91.2543	-2.17736	0.0146768	105	97	180	40	58	67
Hist1h4b	protein_coding	13	23756937	23757386	450	histone cluster 1 H4b	135.095	2.17436	0.0159691	90	68	87	206	108	252
BC106179	misc_RNA	16	23219010	23225884	6875		23.4892	-2.17343	0.0348748	30	39	30	10	17	15
Mpp4	protein_coding	1	59120935	59163389	42455	membrane protein palmitoylated 4 (MAGUK p55 subfamily member 4)	53.8774	-2.17265	0.0281487	48	75	103	27	42	28
Gm6548	misc_RNA	17	78850504	78852544	2041	predicted gene 6548	264.512	2.17185	0.00799104	180	176	126	467	230	409
Casp7	protein_coding	19	56396091	56442347	46257	caspase 7	1207.61	2.17125	0.00373405	737	696	780	2335	1098	1599
Parpbp	protein_coding	10	88091398	88146945	55548	PARP1 binding protein	130.168	2.16948	0.0492509	102	81	49	253	98	199
Elmo2	protein_coding	2	165288031	165326479	38449	engulfment and cell motility 2	676.377	2.16774	0.00016048	417	428	410	984	694	1125
Gm14005	lncRNA	2	128298663	128429351	130689	predicted gene 14005	133.89	2.16741	0.061303	107	79	51	250	91	225
Has1	protein_coding	17	17840587	17858011	17425	hyaluronan synthase1	32.0433	2.16502	0.0112258	17	22	19	41	43	50
Arhgef37	protein_coding	18	61493625	61537044	43420	Rho guanine nucleotide exchange factor (GEF) 37	165.768	2.16374	0.0165921	92	103	106	220	136	338
Sept1	protein_coding	7	127214442	127232647	18206	septin 1	146.539	2.16274	0.0123832	119	92	56	236	152	224
Cenpa	protein_coding	5	30666876	30674837	7962	centromere protein A	103.696	2.16226	0.0110556	79	59	51	184	96	153
Klrc3	protein_coding	6	2502	6839	4338	killer cell lectin-like receptor subfamily C member 3	30.4309	2.16077	0.0356357	14	21	19	48	28	52
Grina	protein_coding	15	76246740	76249911	3172	glutamate receptor ionotropic N-methyl D-aspartate-associated protein 1 (glutamate binding)	2009.2	2.16067	0.0111258	1113	1156	1399	2587	1709	4091
Gm15337	misc_RNA	18	39357835	39371084	13250		28.5995	-2.16057	0.046849	45	29	46	10	20	21
Tgm2	protein_coding	2	158116405	158146392	29988	transglutaminase 2 C polypeptide	15609.8	2.15926	0.00310623	10239	10008	8522	29415	14341	21134
Pkm	protein_coding	9	59656368	59679375	23008	pyruvate kinase muscle	7936.02	2.15725	0.0440443	6716	5076	2453	11897	7161	14314
Chrnb2	protein_coding	3	89753448	89764632	11185	cholinergic receptor nicotinic beta polypeptide 2 (neuronal)	45.3032	-2.15689	0.0553472	68	57	65	11	37	33
Gm35636	lncRNA	10	86156247	86189543	33297		46.0384	2.15624	0.0964833	20	25	36	33	54	108
Hcst	protein_coding	7	30417712	30419854	2143	hematopoietic cell signal transducer	18.7058	2.15541	0.0802563	10	14	9	28	17	34
Relt	protein_coding	7	100845847	100863480	17634	RELT tumor necrosis factor receptor	122.339	2.15533	0.0763446	95	88	34	181	99	237
Klrd1	protein_coding	6	129588092	129598775	10684	killer cell lectin-like receptor subfamily D member 1	33.5894	2.15361	0.0123401	17	23	21	43	44	54
Mthfd2	protein_coding	6	83305704	83325947	20244	methylenetetrahydrofolate dehydrogenase (NAD+ dependent) methenyltetrahydrofolate cyclohydrolase	245.102	2.15322	0.0414391	176	181	83	478	211	341
Hist2h2ac	protein_coding	3	96220413	96220880	468	histone cluster 2 H2ac	383.24	2.15129	0.00335952	227	237	245	604	335	652
Tnip1	protein_coding	11	54910787	54962958	52172	TNFAIP3 interacting protein 1	1461.63	2.15048	0.011296	1097	937	645	2633	1287	2171
Serping1	protein_coding	2	84765360	84775445	10086	serine (or cysteine) peptidase inhibitor clade G member 1	19289.6	2.14958	0.0166118	9331	9558	16351	22587	19661	38250
Akna	protein_coding	4	63367127	63410758	43632	AT-hook transcription factor	1213.06	2.14779	0.0213301	965	807	439	2068	1131	1869
P2ry6	protein_coding	7	100937630	100975492	37863	pyrimidinergic receptor P2Y G-protein coupled 6	508.987	2.14748	0.0159691	385	341	205	988	514	621
Gbgt1	protein_coding	2	28479229	28506030	26802	globoside alpha-13-N-acetylgalactosaminyltransferase 1	595.226	2.14733	0.00372917	268	394	439	980	591	900
Dennd4b	protein_coding	3	90264920	90280665	15746	DENN/MADD domain containing 4B	601.419	2.14646	0.000929405	393	377	349	905	576	1009
Plagl2	protein_coding	2	153227767	153241358	13592	pleiomorphic adenoma gene-like 2	650.029	2.14643	0.00273401	417	457	330	1201	656	838
Atp11a	protein_coding	8	12757016	12868728	111713	ATPase class VI type 11A	4324.06	2.14524	0.0016674	2866	2815	2354	6786	3974	7150
Adam17	protein_coding	12	21323509	21373632	50124	a disintegrin and metallopeptidase domain 17	2307.6	2.14157	0.00270569	1518	1446	1320	3440	2055	4067
Plat	protein_coding	8	22757744	22782848	25105	plasminogen activator tissue	227.634	2.14073	0.00642197	161	157	102	406	226	313
Gcat	protein_coding	15	79030874	79042531	11658	glycine C-acetyltransferase (2-amino-3-ketobutyrate-coenzyme A ligase)	304.762	-2.14054	0.0661503	340	342	600	92	163	291
Has2	protein_coding	15	56665627	56694546	28920	hyaluronan synthase 2	36.7902	2.14037	0.0148917	25	25	17	48	45	61
TrnV	tRNA	MT	1025	1093	69		62.9356	2.13452	0.0252925	51	33	31	100	57	106
Gins2	protein_coding	8	120581266	120589075	7810	GINS complex subunit 2 (Psf2 homolog)	66.865	2.13253	0.0556762	60	35	25	119	59	103
Spdl1	protein_coding	11	34809185	34833664	24480	spindle apparatus coiled-coil protein 1	103.371	2.13215	0.0826943	79	75	31	196	79	161
Fam228b	protein_coding	12	4738397	4769267	30871	family with sequence similarity 228 member B	84.645	-2.13187	0.0283362	84	102	167	38	46	70
Gria1	protein_coding	11	57011571	57330244	318674	glutamate receptor ionotropic AMPA1 (alpha 1)	35.539	-2.12941	0.0960234	49	42	59	25	30	7
4930503L19Rik	protein_coding	18	70452210	70472504	20295	RIKEN cDNA 4930503L19 gene	221.368	2.1284	0.000682882	133	141	141	337	223	354
Ska3	protein_coding	14	57806560	57826190	19631	spindle and kinetochore associated complex subunit 3	56.9168	2.12823	0.089702	52	28	21	115	45	79
Klf6	protein_coding	13	5861489	5870393	8905	Kruppel-like factor 6	3098.89	2.12762	0.00776583	2207	2239	1303	5008	2982	4854
Cd200r1	protein_coding	16	44765736	44794977	29242	CD200 receptor 1	91.3971	2.12749	0.0258733	76	59	32	103	120	158
Hmgb2	protein_coding	8	57511843	57515999	4157	high mobility group box 2	404.674	2.12694	0.0146999	239	262	246	810	329	542
Akap5	protein_coding	12	76324402	76334151	9750	A kinase (PRKA) anchor protein 5	159.35	-2.12587	0.00309398	265	165	229	77	114	107
Erap1	protein_coding	13	74639624	74691931	52308	endoplasmic reticulum aminopeptidase 1	3036.85	2.12577	0.00445488	1445	1779	2435	4430	3027	5106
Map3k15	protein_coding	X	159988433	160123351	134919	mitogen-activated protein kinase kinase kinase 15	125.3	2.12538	0.00544769	78	75	80	215	114	191
Fam78b	protein_coding	1	167001417	167091302	89886	family with sequence similarity 78 member B	52.346	2.12139	0.00280237	31	38	28	74	67	75
Cdkn1c	protein_coding	7	143458339	143461072	2734	cyclin-dependent kinase inhibitor 1C (P57)	39.8873	-2.12128	0.064244	63	48	57	26	35	11
Jak2	protein_coding	19	29251776	29313080	61305	Janus kinase 2	4338.29	2.12008	0.00250901	2967	2735	2421	7542	3961	6404
Marcks	protein_coding	10	37133243	37138926	5684	myristoylated alanine rich protein kinase C substrate	1816.27	2.12001	0.00141836	1344	1159	905	2510	1894	3085
Dck	protein_coding	5	88765013	88783277	18265	deoxycytidine kinase	297.021	2.11984	0.00718684	199	184	170	445	254	530
Rny1	Y_RNA	6	47788070	47788180	111	RNA Y1 small cytoplasmic Ro-associated	41.6305	2.11931	0.0245469	22	32	22	75	56	42
Gm34891	lncRNA	7	19831678	19847605	15928		39.9399	2.11915	0.0819246	22	28	21	79	27	62
Snord89	snoRNA	1	39548747	39548840	94	small nucleolar RNA C/D box 89	80.2114	2.11742	0.00720758	40	56	53	133	80	120
Fam89a	protein_coding	8	124740257	124751809	11553	family with sequence similarity 89 member A	40.8776	-2.11724	0.0983306	42	48	82	13	21	39
Me2	protein_coding	18	73764956	73815478	50523	malic enzyme 2 NAD(+)-dependent mitochondrial	611.841	2.11683	0.000712624	358	384	410	855	614	1049
S1pr2	protein_coding	9	20965952	20976793	10842	sphingosine-1-phosphate receptor 2	191.312	2.11679	0.0130219	133	106	116	238	174	381
Bid	protein_coding	6	517711	541548	23838	BH3 interacting domain death agonist	108.641	2.11532	0.0366649	64	54	81	212	83	158
Ell3	protein_coding	2	121439025	121444278	5254	elongation factor RNA polymerase II-like 3	34.6161	-2.11465	0.0489832	32	43	70	20	24	19
Rab3il1	protein_coding	19	10001674	10038380	36707	RAB3A interacting protein (rabin3)-like 1	288.723	2.11409	0.000153918	181	173	192	401	315	470
Chst3	protein_coding	10	60181527	60219260	37734	carbohydrate (chondroitin 6/keratan) sulfotransferase 3	30.5593	2.11382	0.0727069	21	16	19	55	23	51
Klrg1	protein_coding	6	122270596	122282833	12238	killer cell lectin-like receptor subfamily G member 1	33.0047	2.11343	0.0545188	28	20	12	36	44	58
Inf2	protein_coding	12	112588746	112615557	26812	inverted formin FH2 and WH2 domain containing	800.661	2.11244	0.0715906	513	491	446	1876	497	980
Glo1	protein_coding	17	30592861	30612659	19799	glyoxalase 1	3885.05	-2.11174	0.0403196	4033	4058	8092	1698	1973	3456
Ppp1r16b	protein_coding	2	158666733	158766334	99602	protein phosphatase 1 regulatory (inhibitor) subunit 16B	286.622	2.11051	0.00386645	166	158	214	497	276	410
Phgdh	protein_coding	3	98313171	98339969	26799	3-phosphoglycerate dehydrogenase	85.1977	2.10824	0.0781235	71	53	31	169	64	124
Gpr133	protein_coding	5	129096666	129204599	107934	G protein-coupled receptor 133	559.297	2.10798	0.020433	497	350	190	840	723	756
Adamts3	protein_coding	5	89673841	89883669	209829	a disintegrin-like and metallopeptidase (reprolysin type) with thrombospondin type 1 motif 3	117.015	2.10789	0.00918832	83	63	72	218	113	153
Icosl	protein_coding	10	78069368	78079525	10158	icos ligand	234.523	2.10778	0.0267505	190	158	85	431	243	300
Elavl4	protein_coding	4	110203737	110351946	148210	ELAV (embryonic lethal abnormal vision Drosophila)-like 4 (Hu antigen D)	32.9822	2.10711	0.0501333	28	16	17	57	49	32
Naip1	protein_coding	13	100407764	100452864	45101	NLR family apoptosis inhibitory protein 1	123.673	2.10658	0.0138935	72	86	73	163	111	238
Pydc3	protein_coding	1	173673628	173698392	24765	pyrin domain containing 3	79.4402	2.10474	0.00433246	36	54	60	98	105	124
Zyx	protein_coding	6	42349621	42360213	10593	zyxin	1557.63	2.10454	0.00723344	1259	947	711	2439	1515	2475
Bard1	protein_coding	1	71027531	71103233	75703	BRCA1 associated RING domain 1	122.923	2.10319	0.0708711	107	67	50	236	90	188
Fasl	protein_coding	1	161779664	161795538	15875	Fas ligand (TNF superfamily member 6)	52.9152	2.10194	0.00488415	35	39	25	76	67	75
Panx1	protein_coding	9	15002132	15045521	43390	pannexin 1	204.142	2.10172	0.00844428	145	131	106	356	183	304
Rnf125	protein_coding	18	20944625	20987355	42731	ring finger protein 125	8911.56	-2.09636	0.0376091	9100	10248	17646	3577	4906	7992
Tpo	protein_coding	12	30054661	30132984	78324	thyroid peroxidase	40.3959	-2.09628	0.0315602	51	43	74	21	32	21
Gyg	protein_coding	3	20122084	20155266	33183	glycogenin	304.52	2.09552	0.000341272	205	186	188	448	317	483
LOC105243761	lncRNA	15	74926054	74935442	9389		79.8071	2.09456	0.0004699	46	56	51	111	110	106
Npc2	protein_coding	12	84754559	84773112	18554	Niemann-Pick type C2	2358	2.09266	0.000495651	1526	1678	1281	3217	2501	3945
Dpysl2	protein_coding	14	66802864	66910919	108056	dihydropyrimidinase-like 2	1245.54	2.09091	0.00874056	1000	805	538	1861	1245	2025
Sugct	protein_coding	13	16857472	17694793	837322	succinyl-CoA glutarate-CoA transferase	72.4831	-2.08984	0.017785	94	81	124	29	51	55
LOC105245834	lncRNA	14	86744374	86753349	8976		60.8558	2.08861	0.0102634	46	40	28	100	67	84
Sytl3	protein_coding	17	6658233	6738070	79838	synaptotagmin-like 3	51.5826	2.08819	0.00725343	28	40	30	81	62	69
Cotl1	protein_coding	8	119809214	119840579	31366	coactosin-like 1 (Dictyostelium)	1731.63	2.08747	0.00335939	1249	1015	1015	3102	1634	2375
Plgrkt	protein_coding	19	29348599	29361885	13287	plasminogen receptor C-terminal lysine transmembrane protein	358.486	2.08741	0.00129919	222	226	233	580	345	545
Cpne2	protein_coding	8	94533028	94570529	37502	copine II	295.747	2.08698	0.0135809	184	173	197	505	235	479
Sntg2	protein_coding	12	30174480	30373392	198913	syntrophin gamma 2	533.888	-2.08685	0.031381	562	540	1108	229	364	401
Myd88	protein_coding	9	119335988	119340040	4053	myeloid differentiation primary response gene 88	866.014	2.08366	0.0036198	534	508	599	1442	774	1338
Trim59	protein_coding	3	69035292	69046404	11113	tripartite motif-containing 59	209.555	2.08361	0.0256075	169	135	87	399	210	257
Pak7	protein_coding	2	136081088	136387967	306880	p21 protein (Cdc42/Rac)-activated kinase 7	19.5286	-2.08225	0.0756345	28	26	27	9	17	10
Suox	protein_coding	10	128669887	128673918	4032	sulfite oxidase	841.067	-2.08191	0.0599604	929	891	1674	280	525	746
Tubb5	protein_coding	17	2167376	2171766	4391	tubulin beta 5 class I	954.384	2.07938	0.00571752	709	521	577	1493	853	1573
Nfkb2	protein_coding	19	46303612	46312400	8789	nuclear factor of kappa light polypeptide gene enhancer in B cells 2 p49/p100	874.855	2.07684	0.0253739	710	553	376	1604	771	1235
Csrnp1	protein_coding	9	119971163	119985134	13972	cysteine-serine-rich nuclear protein 1	265.372	2.07377	0.0024998	148	187	171	381	260	446
Wnk4	protein_coding	11	101260537	101277409	16873	WNK lysine deficient protein kinase 4	53.5144	-2.07305	0.0272762	90	56	75	29	45	25
Tnfrsf13b	protein_coding	11	61126742	61149373	22632	tumor necrosis factor receptor superfamily member 13b	93.1453	2.07182	0.0535436	80	62	31	136	92	159
Samd3	protein_coding	10	26229618	26272916	43299	sterile alpha motif domain containing 3	34.8888	2.07145	0.0208758	27	18	21	55	43	47
Rnf31	protein_coding	14	55591713	55603671	11959	ring finger protein 31	949.591	2.06826	0.00218675	632	605	577	1705	928	1250
Slc8a1	protein_coding	17	81373105	81738387	365283	solute carrier family 8 (sodium/calcium exchanger) member 1	1352.8	2.06765	0.0021453	1017	811	756	1911	1340	2281
Fam174a	protein_coding	1	95313628	95335284	21657	family with sequence similarity 174 member A	284.62	2.06569	0.0013477	150	201	195	403	300	459
Il17ra	protein_coding	6	86003	106563	20561	interleukin 17 receptor A	29.5946	2.06206	0.068999	24	14	17	40	28	54
Hn1	protein_coding	11	115497353	115514410	17058	hematological and neurological expressed sequence 1	1082.02	2.06185	0.0149233	772	739	539	2104	1001	1337
Slc7a8	protein_coding	14	54722215	54781886	59672	solute carrier family 7 (cationic amino acid transporter y+ system) member 8	336.659	2.0615	0.0135854	234	236	169	521	288	573
BC030867	protein_coding	11	102248865	102265183	16319	cDNA sequence BC030867	18.9001	2.06081	0.0991377	15	8	12	31	20	28
Sh3bp1	protein_coding	15	78899780	78912052	12273	SH3-domain binding protein 1	435.109	2.05917	0.000198882	310	283	246	669	479	623
Tmco4	protein_coding	4	138972901	139059173	86273	transmembrane and coiled-coil domains 4	666.713	2.05773	0.00309398	442	419	417	1193	633	897
Zfp454	protein_coding	11	50872715	50887635	14921	zinc finger protein 454	49.501	-2.05763	0.0206145	62	72	70	21	43	30
BC017643	protein_coding	11	121222588	121229558	6971	cDNA sequence BC017643	545.486	2.05721	0.00104693	378	356	315	866	542	816
Plk4	protein_coding	3	40799951	40816883	16933	polo-like kinase 4	235.436	2.05649	0.0166118	178	163	106	395	216	356
Ppef2	protein_coding	5	92226691	92256900	30210	protein phosphatase EF hand calcium-binding domain 2	41.7065	2.05608	0.00815373	26	28	25	63	54	54
Ptprh	protein_coding	7	4548614	4604041	55428	protein tyrosine phosphatase receptor type H	800.156	2.0545	0.0162722	577	625	318	1398	991	892
Ptpre	protein_coding	7	135537645	135686294	148650	protein tyrosine phosphatase receptor type E	904.982	2.05363	0.0336162	721	633	352	1495	794	1434
Gm10658	lncRNA	9	57056897	57071966	15070	predicted gene 10658	64.2814	-2.05354	0.0437414	69	81	115	30	31	59
LOC105244214	lncRNA	2	77061793	77070731	8939		111.394	-2.05238	0.00697585	185	157	113	58	72	84
LOC330850	lncRNA	8	117682960	117691418	8459		28.9149	-2.05031	0.0976619	24	39	57	13	18	22
Tnfsf8	protein_coding	4	63832820	63861681	28862	tumor necrosis factor (ligand) superfamily member 8	34.0195	2.05005	0.0584554	26	18	20	63	31	47
Junb	protein_coding	8	84976909	84978748	1840	jun B proto-oncogene	959.529	2.04948	0.00408024	679	673	490	1435	919	1561
2700099C18Rik	misc_RNA	17	94750100	94775129	25030	RIKEN cDNA 2700099C18 gene	48.5567	2.04677	0.0915814	49	20	20	71	49	82
Gpnmb	protein_coding	6	49036518	49058182	21665	glycoprotein (transmembrane) nmb	266.888	2.04529	0.075004	139	270	90	271	441	391
Rap1b	protein_coding	10	117814597	117845974	31378	RAS related protein 1b	2235.5	2.04482	0.0056011	1585	1564	1143	3579	2064	3478
Lag3	protein_coding	6	124904359	124912435	8077	lymphocyte-activation gene 3	32.8853	2.04432	0.0394642	21	19	21	59	33	43
Flt3	protein_coding	5	147330741	147400489	69749	FMS-like tyrosine kinase 3	123.195	2.04373	0.00784539	103	78	55	192	153	158
Ephx2	protein_coding	14	66084372	66124522	40151	epoxide hydrolase 2 cytoplasmic	4337.73	-2.04287	0.0740412	4051	4748	9115	1759	2328	4025
Ppp2r2c	protein_coding	5	36866843	36955078	88236	protein phosphatase 2 regulatory subunit B gamma	53.2305	-2.04259	0.0599604	59	73	88	24	52	23
Ier5	protein_coding	1	155096367	155099636	3270	immediate early response 5	329.26	2.04232	0.0540769	260	242	118	594	288	474
Ddias	protein_coding	7	92857525	92874286	16762	DNA damage-induced apoptosis suppressor	82.0721	2.04081	0.0402444	64	54	37	156	76	106
Coro7	protein_coding	16	4626884	4679720	52837	coronin 7	797.99	2.0406	0.000753381	550	472	523	1090	822	1330
Aida	protein_coding	1	183297060	183324501	27442	axin interactor dorsalization associated	1124.54	2.04006	0.00446152	855	741	569	1936	1142	1504
Malt1	protein_coding	18	65430969	65478888	47920	mucosa associated lymphoid tissue lymphoma translocation gene 1	2354.18	2.03829	0.00751954	1443	1633	1449	3655	2000	3946
Trps1	protein_coding	15	50654757	50890747	235991	trichorhinophalangeal syndrome I (human)	2091.14	2.03676	0.00427221	1431	1321	1281	3464	1860	3190
Sla2	protein_coding	2	156872922	156887241	14320	Src-like-adaptor 2	39.815	2.03665	0.0222699	24	23	28	69	46	48
Stard9	protein_coding	2	120629091	120716086	86996		948.616	2.03415	0.00105549	621	583	636	1415	925	1511
Gm19696	lncRNA	17	84134014	84156530	22517		184.592	-2.03382	0.076955	192	231	339	61	109	177
Pkd1l2	protein_coding	8	116995218	117082488	87271	polycystic kidney disease 1 like 2	23.7497	2.03262	0.0910639	20	10	15	32	25	41
Stat3	protein_coding	11	100886810	100939570	52761	signal transducer and activator of transcription 3	4289.55	2.03223	0.00110325	2771	2699	2857	5930	4225	7256
Tubb6	protein_coding	18	67390731	67402749	12019	tubulin beta 6 class V	359.691	2.03135	0.00295764	276	215	205	465	380	618
Ogfr	protein_coding	2	180589407	180595837	6431	opioid growth factor receptor	1032.69	2.0307	0.00303709	604	676	720	1647	956	1594
Hsh2d	protein_coding	8	72189668	72200958	11291	hematopoietic SH2 domain containing	58.0589	2.03037	0.0614774	51	36	22	105	59	75
Rhbdf2	protein_coding	11	116598165	116627019	28855	rhomboid 5 homolog 2 (Drosophila)	1017.36	2.02915	0.0112474	785	689	483	1599	942	1606
Snora62	snoRNA	9	120130434	120130563	130	small nucleolar RNA H/ACA box 62	263.458	2.02804	2.45829e-05	166	182	168	331	335	399
Hsd17b2	protein_coding	8	117700982	117759030	58049	hydroxysteroid (17-beta) dehydrogenase 2	1578.56	-2.028	0.018363	1577	1940	2926	749	966	1314
Susd6	protein_coding	12	80790532	80880833	90302	sushi domain containing 6	3232.08	2.02754	0.00513711	2100	2224	1927	5507	2875	4760
Isyna1	protein_coding	8	70594481	70597290	2810	myo-inositol 1-phosphate synthase A1	315.544	2.02684	0.00372953	242	206	162	433	329	521
Nup210	protein_coding	6	91013067	91117003	103937	nucleoporin 210	878.511	2.02621	0.00742939	596	526	575	1095	830	1649
Abcc4	protein_coding	14	118482692	118707620	224929	ATP-binding cassette sub-family C (CFTR/MRP) member 4	1420.29	2.02587	0.0641992	991	1017	676	3155	1164	1519
Hap1	protein_coding	11	100347327	100356353	9027	huntingtin-associated protein 1	176.28	2.02543	0.00563565	154	104	82	235	245	237
Nat8	protein_coding	6	85830387	85836636	6250	N-acetyltransferase 8 (GCN5-related putative)	112.128	-2.02384	0.0600951	84	142	234	70	77	66
Bcl3	protein_coding	7	19808462	19822811	14350	B cell leukemia/lymphoma 3	926.984	2.02351	0.00837157	767	550	474	1577	932	1263
Fen1	protein_coding	19	10199132	10204187	5056	flap structure specific endonuclease 1	191.483	2.02163	0.0111589	122	131	117	306	165	309
Zfp385a	protein_coding	15	103313895	103340086	26192	zinc finger protein 385A	127.078	2.02157	0.0234979	65	86	93	160	118	240
Kif24	protein_coding	4	41390748	41464933	74186	kinesin family member 24	185.468	2.01744	0.06479	160	125	66	329	166	267
Atp1b3	protein_coding	9	96332662	96364905	32244	ATPase Na+/K+ transporting beta 3 polypeptide	1318.43	2.01663	0.00246425	914	888	766	1875	1267	2201
Vcam1	protein_coding	3	116110020	116129688	19669	vascular cell adhesion molecule 1	6460.22	2.01366	0.0103674	4832	4824	2859	11132	7088	8026
Icam2	protein_coding	11	106377656	106388122	10467	intercellular adhesion molecule 2	169.749	2.00954	0.00543465	99	99	132	278	171	238
Prr15	protein_coding	6	54327012	54330200	3189	proline rich 15	94.1376	2.00913	0.0931602	85	68	24	132	138	117
Abi3	protein_coding	11	95830072	95842476	12405	ABI gene family member 3	836.225	2.00882	0.00842172	399	480	746	1239	951	1202
LOC105242750	lncRNA	6	117878547	117884595	6049		31.9335	-2.00598	0.0459406	46	34	51	15	23	23
Abcg1	protein_coding	17	31057694	31117984	60291	ATP-binding cassette sub-family G (WHITE) member 1	1241.22	2.00348	0.00136755	674	862	899	1518	1402	2093
Dusp6	protein_coding	10	99263231	99267489	4259	dual specificity phosphatase 6	1242.86	2.00341	0.0119043	711	854	850	2259	1088	1695
Adgb	protein_coding	10	10335703	10475135	139433	androglobin	132.523	2.00268	0.0534603	102	80	72	106	169	266
Rtn1	protein_coding	12	72211749	72409054	197306	reticulon 1	87.1897	2.00252	0.0016897	64	56	51	114	108	130
Rfx5	protein_coding	3	94951957	94961561	9605	regulatory factor X 5 (influences HLA class II expression)	949.6	2.00018	0.00114948	622	658	584	1577	962	1293
