# Supplementary material for: Establishment of Chronic Typhoid Infection in a Mouse Carriage Model Involves a Type 2 Immune Shift and T and B Cell Recruitment to the Gallbladder
Source: mBio. 2019 Oct 1;10(5):e02262-19. doi: 10.1128/mBio.02262-19 (PMC6775463; doi:10.1128/mBio.02262-19)
Supplement: TABLE S2 [file mBio.02262-19-st002.xlsx]

## Sheet: Sheet1
Table S2. Top differentally expressed pathwas at 7 day post infection.
Ingenuity Canonical Pathways	-log(p-value)	P-value		Ratio	z-score	Downregulated	No change	Upregulated	No overlap with dataset
TREM1 Signaling	2.2E01	1e-22	22	4.67E-01	5.916	0/75 (0%)	0/75 (0%)	35/75 (47%)	40/75 (53%)
Role of Pattern Recognition Receptors in Recognition of Bacteria and Viruses	2.14E01	3.98107e-22	21.4	3.52E-01	5.385	0/125 (0%)	0/125 (0%)	44/125 (35%)	81/125 (65%)
Communication between Innate and Adaptive Immune Cells	2.1E01	1e-21	21	4.16E-01	NaN	0/89 (0%)	0/89 (0%)	37/89 (42%)	52/89 (58%)
Altered T Cell and B Cell Signaling in Rheumatoid Arthritis	1.82E01	6.30957e-19	18.2	3.86E-01	NaN	0/88 (0%)	0/88 (0%)	34/88 (39%)	54/88 (61%)
Dendritic Cell Maturation	1.64E01	3.98107e-17	16.4	2.6E-01	6.403	0/177 (0%)	0/177 (0%)	46/177 (26%)	131/177 (74%)
Crosstalk between Dendritic Cells and Natural Killer Cells	1.51E01	7.94328e-16	15.1	3.48E-01	NaN	0/89 (0%)	0/89 (0%)	31/89 (35%)	58/89 (65%)
iCOS-iCOSL Signaling in T Helper Cells	1.5E01	1e-15	15	3.15E-01	4.600	0/108 (0%)	0/108 (0%)	34/108 (31%)	74/108 (69%)
Granulocyte Adhesion and Diapedesis	1.49E01	1.25893e-15	14.9	2.49E-01	NaN	0/177 (0%)	0/177 (0%)	44/177 (25%)	133/177 (75%)
T Helper Cell Differentiation	1.44E01	3.98107e-15	14.4	3.8E-01	NaN	0/71 (0%)	0/71 (0%)	27/71 (38%)	44/71 (62%)
Type I Diabetes Mellitus Signaling	1.39E01	1.25893e-14	13.9	3E-01	2.132	0/110 (0%)	0/110 (0%)	33/110 (30%)	77/110 (70%)
Production of Nitric Oxide and Reactive Oxygen Species in Macrophages	1.33E01	5.01187e-14	13.3	2.33E-01	4.867	4/180 (2%)	0/180 (0%)	38/180 (21%)	138/180 (77%)
T Cell Receptor Signaling	1.31E01	7.94328e-14	13.1	3.09E-01	NaN	0/97 (0%)	0/97 (0%)	30/97 (31%)	67/97 (69%)
Natural Killer Cell Signaling	1.31E01	7.94328e-14	13.1	2.91E-01	NaN	1/110 (1%)	0/110 (0%)	31/110 (28%)	78/110 (71%)
CD28 Signaling in T Helper Cells	1.29E01	1.25893e-13	12.9	2.8E-01	4.491	0/118 (0%)	0/118 (0%)	33/118 (28%)	85/118 (72%)
Role of Macrophages, Fibroblasts and Endothelial Cells in Rheumatoid Arthritis	1.27E01	1.99526e-13	12.7	1.86E-01	NaN	1/296 (0%)	0/296 (0%)	54/296 (18%)	241/296 (81%)
CTLA4 Signaling in Cytotoxic T Lymphocytes	1.26E01	2.51189e-13	12.6	3.18E-01	NaN	1/88 (1%)	0/88 (0%)	27/88 (31%)	60/88 (68%)
phagosome formation	1.08E01	1.58489e-11	10.8	2.66E-01	NaN	1/109 (1%)	0/109 (0%)	28/109 (26%)	80/109 (73%)
NF-κB Signaling	1.06E01	2.51189e-11	10.6	2.15E-01	4.110	1/172 (1%)	0/172 (0%)	36/172 (21%)	135/172 (78%)
IL-12 Signaling and Production in Macrophages	9.95E00	1.12202e-10	9.95	2.33E-01	NaN	2/133 (2%)	0/133 (0%)	29/133 (22%)	102/133 (77%)
PKCθ Signaling in T Lymphocytes	9.94E00	1.14815e-10	9.94	2.46E-01	NaN	0/118 (0%)	0/118 (0%)	29/118 (25%)	89/118 (75%)
