# Supplementary material for: Establishment of Chronic Typhoid Infection in a Mouse Carriage Model Involves a Type 2 Immune Shift and T and B Cell Recruitment to the Gallbladder
Source: mBio. 2019 Oct 1;10(5):e02262-19. doi: 10.1128/mBio.02262-19 (PMC6775463; doi:10.1128/mBio.02262-19)
Supplement: TABLE S3 [file mBio.02262-19-st003.xlsx]

## Sheet: Sheet1
Table S3. Differentially expressed genes at 21 days post infection
symbol	class	chr	start	end	length	name	baseMean	foldChange	padj	B_21_1	B_21_4	B_21_5	B_21_6	A_21_1	A_21_2	A_21_3
Hsd3b5	protein_coding	3	98618636	98645534	26899	hydroxy-delta-5-steroid dehydrogenase 3 beta- and steroid delta-isomerase 5	1495.22	-52.3254	1.79291e-43	2564	2532	4312	990	33	19	16
Mup7	protein_coding	4	196357	200363	4007	major urinary protein 7	25348.9	-37.6065	1.43164e-30	28699	48662	86805	11883	575	358	460
Mup21	protein_coding	4	89023	92055	3033	major urinary protein 21	1317.91	-31.1806	1.36256e-31	2115	2640	3584	776	53	23	34
Ighg3	C_region	12	227183	237592	10410		254.292	25.1659	6.77655e-41	25	10	9	19	646	662	409
Ighv5-17	V_segment	12	169533	1058605	889073		277.212	16.0515	4.63555e-32	22	36	26	31	492	915	419
Slco1a1	protein_coding	6	141907281	141946965	39685	solute carrier organic anion transporter family member 1a1	4479.28	-14.8683	2.11547e-25	6036	7201	13021	4021	473	278	325
Gzmk	protein_coding	13	113171874	113180897	9024	granzyme K	63.8175	12.4312	4.52675e-20	6	6	5	13	110	117	189
Gm12718	lncRNA	4	103382500	103492188	109689	predicted gene 12718	80.1359	-12.2384	1.96976e-16	100	165	204	71	7	7	6
Slc22a28	protein_coding	19	8062209	8131982	69774	solute carrier family 22 member 28	161.74	-11.3796	3.38272e-16	218	283	454	131	11	14	22
Mup3	protein_coding	4	149397	153263	3867	major urinary protein 3	2413.84	-10.3569	4.43435e-13	3462	4226	6600	1897	313	81	318
Ighg2c	C_region	12	44225	54128	9904		125.235	10.0892	7.15102e-12	7	22	22	13	224	481	108
Mup12	protein_coding	4	60737381	60741281	3901	major urinary protein 12	505.773	-9.66611	2.51379e-11	484	725	1760	420	54	23	74
Elovl3	protein_coding	19	46131899	46135694	3796	elongation of very long chain fatty acids (FEN1/Elo2 SUR4/Elo3 yeast)-like 3	753.043	-9.63782	4.59901e-15	1344	942	2152	561	97	62	114
Ighv9-3	V_segment	12	1397346	1399594	2249		90.0209	9.56992	1.77866e-08	4	7	12	11	35	427	134
Hsd3b2	protein_coding	3	98711107	98724594	13488	hydroxy-delta-5-steroid dehydrogenase 3 beta- and steroid delta-isomerase 2	1855.81	-8.71879	8.28091e-13	2574	3272	4877	1543	233	114	378
Igkv3-5	V_segment	6	70663298	70663895	598	immunoglobulin kappa chain variable 3-5	34.9223	8.66977	5.81486e-07	1	5	4	0	48	167	19
Mup1	protein_coding	4	60498012	60501960	3949	major urinary protein 1	227.889	-8.06657	3.36571e-09	217	320	802	174	27	14	41
Serpina4-ps1	misc_RNA	12	104077959	104086920	8962	serine (or cysteine) peptidase inhibitor clade A member 4 pseudogene 1	1500.83	-8.02339	3.52716e-06	4012	3864	2196	270	52	32	79
Cd8a	protein_coding	6	71352772	71379171	26400	CD8 antigen alpha chain	218.36	7.86105	3.20155e-09	14	22	26	85	449	316	618
Obp2a	protein_coding	2	25697543	25703326	5784	odorant binding protein 2A	64.2202	-7.85382	3.00541e-07	82	207	119	25	4	11	2
Igkv14-111	V_segment	6	68256404	68256869	466	immunoglobulin kappa variable 14-111	125.902	7.67959	1.95335e-08	13	9	51	9	216	391	192
Ighv1-9	V_segment	12	114583569	114583862	294	immunoglobulin heavy variable V1-9	47.3801	7.54864	1.00615e-06	7	7	4	5	24	235	50
Car3	protein_coding	3	14863490	14872536	9047	carbonic anhydrase 3	19595	-7.40706	3.40169e-12	28601	33750	48246	16953	3580	1557	4479
Trat1	protein_coding	16	48731914	48810520	78607	T cell receptor associated transmembrane adaptor 1	144.608	7.31262	3.79658e-20	24	29	51	33	291	237	347
Plin1	protein_coding	7	79721164	79732904	11741	perilipin 1	65.856	-7.22512	3.24765e-06	63	24	296	62	6	7	3
Ces1e	protein_coding	8	93201218	93229632	28415	carboxylesterase 1E	1672.81	-7.21113	5.93497e-12	2894	3065	3994	910	266	284	297
Selenbp2	protein_coding	3	94693573	94704406	10834	selenium binding protein 2	290.981	-7.08098	3.41181e-09	408	653	607	235	63	14	57
Adh6-ps1	misc_RNA	3	138374121	138388291	14171	alcohol dehydrogenase 6 (class V) pseudogene 1	131.977	-7.01915	1.71686e-07	293	242	262	74	8	8	36
Iglv1	V_segment	16	19085017	19085460	444	immunoglobulin lambda variable 1	65.4058	6.94309	6.32691e-12	12	16	15	16	123	201	76
Cyp4a12b	protein_coding	4	115411624	115439034	27411	cytochrome P450 family 4 subfamily a polypeptide 12B	184.606	-6.9395	8.659e-13	147	358	310	377	31	23	47
Gm33459	lncRNA	9	74519696	74528686	8991		120.092	-6.81345	1.17613e-13	174	285	197	116	19	20	29
Igkv4-59	V_segment	6	69438218	69438741	524	immunoglobulin kappa variable 4-59	56.7836	6.80653	4.18443e-07	14	15	9	3	88	223	47
Igkc	C_region	6	70726435	70726754	320	immunoglobulin kappa constant	2631.65	6.62043	1.20996e-07	519	527	664	405	2818	11746	1743
Asprv1	protein_coding	6	86628174	86629710	1537	aspartic peptidase retroviral-like 1	29.675	6.37262	1.295e-08	11	5	3	7	53	86	43
Igkv8-30	V_segment	6	70117061	70117617	557	immunoglobulin kappa chain variable 8-30	86.1092	6.18752	3.24765e-06	19	15	19	13	47	396	94
Mcpt1	protein_coding	14	56017964	56020391	2428	mast cell protease 1	161.4	6.04294	7.53117e-07	71	18	19	33	141	556	292
Inmt	protein_coding	6	55170627	55174990	4364	indolethylamine N-methyltransferase	1789.23	-5.96317	1.50723e-19	2044	3102	3047	3068	526	454	284
Etnppl	protein_coding	3	130617448	130635750	18303	ethanolamine phosphate phospholyase	362.463	-5.91273	3.00541e-07	470	866	855	146	52	85	63
Igkv1-133	V_segment	6	67724914	67725661	748	immunoglobulin kappa variable 1-133	23.056	5.87087	1.14797e-05	4	6	6	1	23	88	33
Themis	protein_coding	10	28668327	28883820	215494	thymocyte selection associated	200.116	5.85632	4.29468e-14	43	41	63	83	351	307	514
Igkv3-4	V_segment	6	70671789	70672377	589	immunoglobulin kappa variable 3-4	55.5657	5.83056	5.98475e-05	9	11	14	1	89	244	21
Gata3	protein_coding	2	9857078	9887950	30873	GATA binding protein 3	142.39	5.8068	2.84921e-06	67	18	17	24	102	315	454
Sult1e1	protein_coding	5	87575968	87591611	15644	sulfotransferase family 1E member 1	78.6827	5.71787	8.34625e-07	19	23	17	16	267	165	44
Mup10	protein_coding	4	60578260	60582155	3896	major urinary protein 10	86.917	-5.71071	1.27619e-06	98	127	279	55	18	9	21
Fer1l4	protein_coding	2	156019139	156053018	33880	fer-1-like 4 (C. elegans)	187.084	5.68307	1.95484e-05	94	18	20	19	124	581	453
Igkv12-44	V_segment	6	69814631	69815100	470	immunoglobulin kappa variable 12-44	50.8492	5.6542	2.83468e-06	18	9	8	12	88	186	35
2810007J24Rik	protein_coding	7	14410686	14446769	36084	RIKEN cDNA 2810007J24 gene	6773.78	-5.62319	2.99273e-09	8034	10661	17282	6946	1954	736	1804
Cd3e	protein_coding	9	44998735	45009662	10928	CD3 antigen epsilon polypeptide	147.471	5.62203	1.03925e-07	23	18	33	80	235	275	368
Aox3	protein_coding	1	58113136	58200452	87317	aldehyde oxidase 3	14857	-5.6075	1.67723e-09	18515	25288	39265	10959	3526	2409	4037
Olfr60	protein_coding	7	140345052	140345987	936	olfactory receptor 60	17.9782	5.56922	8.7077e-07	3	5	6	3	25	40	44
Prss32	protein_coding	17	23853772	23859776	6005	protease serine 32	145.115	5.5613	1.76243e-05	72	8	10	35	185	417	289
Vhvgam3.8.a4.102	V_segment	12	1369629	1370120	492		41.7035	5.55382	3.92707e-09	11	6	16	13	114	65	66
Mup2	protein_coding	4	265791	269750	3960	major urinary protein 2	472.791	-5.50773	3.48932e-06	417	677	1574	376	104	34	129
Cyp2f2	protein_coding	7	27119955	27133660	13706	cytochrome P450 family 2 subfamily f polypeptide 2	7822.1	-5.4917	1.95612e-09	11351	14352	17416	6247	2117	976	2295
Mup13	protein_coding	4	14085	18037	3953	major urinary protein 13	1450.36	-5.49016	0.00043043	843	2662	6289	236	47	24	52
LOC630251	V_segment	12	1345173	1345697	525		33.8978	5.44617	9.59951e-05	8	6	10	1	129	70	13
Igkv1-117	V_segment	6	68121091	68121825	735	immunoglobulin kappa variable 1-117	91.4834	5.40771	1.27619e-06	21	19	19	35	206	284	55
Wisp2	protein_coding	2	163820778	163833146	12369	WNT1 inducible signaling pathway protein 2	25.6512	5.37861	3.1333e-06	5	3	4	13	71	31	52
Cyp2u1	protein_coding	3	131290491	131303227	12737	cytochrome P450 family 2 subfamily u polypeptide 1	378.14	-5.3466	4.95184e-09	509	602	943	327	123	52	91
Ugt2b1	protein_coding	5	86916639	86926503	9865	UDP glucuronosyltransferase 2 family polypeptide B1	4195.12	-5.28991	1.10469e-15	4571	7442	8508	5546	1142	819	1337
Igkv6-23	V_segment	6	70260409	70260933	525	immunoglobulin kappa variable 6-23	55.8815	5.27401	0.000230634	17	1	14	7	79	251	22
Igkv6-17	V_segment	6	70371469	70371993	525	immunoglobulin kappa variable 6-17	25.8429	5.24976	8.01575e-05	9	3	6	3	14	99	46
Apol7e	protein_coding	15	77695719	77719288	23570	apolipoprotein L 7e	80.5933	5.0883	3.13468e-07	14	18	13	49	143	146	181
Sucnr1	protein_coding	3	60081869	60087566	5698	succinate receptor 1	277.503	-5.02977	4.18931e-10	436	466	615	209	81	66	70
Gm21320	protein_coding	4	60817586	60821590	4005		203.354	-4.9973	6.52164e-05	220	296	662	131	37	9	69
Gm31583	lncRNA	16	24085082	24090156	5075		1203.58	-4.9932	5.06236e-09	1378	2249	2939	931	334	249	343
Tnip3	protein_coding	6	65525335	65634040	108706	TNFAIP3 interacting protein 3	871.074	4.99008	7.58072e-06	379	78	228	278	714	2775	1646
Igkv3-2	V_segment	6	70698468	70699067	600	immunoglobulin kappa variable 3-2	32.7716	4.98963	5.7424e-05	9	4	15	4	69	106	22
Serpina12	protein_coding	12	104028769	104044443	15675	serine (or cysteine) peptidase inhibitor clade A (alpha-1 antiproteinase antitrypsin) member 12	67.6582	-4.97018	5.97683e-05	131	113	156	34	24	3	12
Il18rap	protein_coding	1	40515362	40551707	36346	interleukin 18 receptor accessory protein	537.818	4.96629	6.14783e-05	64	45	80	348	788	912	1528
Igkv4-74	V_segment	6	69184826	69185361	536	immunoglobulin kappa variable 4-74	48.5153	4.96002	4.49948e-06	11	18	15	11	118	32	135
Keg1	protein_coding	19	12695790	12719902	24113	kidney expressed gene 1	1307.56	-4.94625	2.00256e-09	2073	2146	2774	1130	372	201	457
Gm14137	protein_coding	2	119174509	119177575	3067	predicted gene 14137	40.2099	4.93133	0.000128549	18	5	8	7	25	166	54
Gm36264	lncRNA	13	9001952	9076335	74384		43.6871	-4.87683	8.09248e-06	73	83	94	27	4	14	11
LOC102642067	lncRNA	7	14532918	14536041	3124		42.0342	-4.85604	0.000157904	53	72	127	19	9	2	12
Atp1a3	protein_coding	7	24978167	25005937	27771	ATPase Na+/K+ transporting alpha 3 polypeptide	133.924	4.83668	1.42692e-05	21	19	35	78	157	191	437
Gm30931	lncRNA	8	46363253	46367212	3960		48.3401	-4.81171	3.30274e-05	72	74	139	22	10	8	13
Mup17	protein_coding	4	61591929	61595853	3925	major urinary protein 17	127.912	-4.77185	4.02629e-06	154	208	329	112	40	11	42
Gm8597	pseudogene	17	13385744	13459087	73344		71.2673	-4.74478	1.0631e-06	56	190	118	82	21	16	17
2010016I18Rik	lncRNA	3	106481986	106485913	3928	RIKEN cDNA 2010016I18 gene	182.449	4.74473	8.30586e-08	65	32	47	94	204	404	432
Sidt1	protein_coding	16	44240177	44333328	93152	SID1 transmembrane family member 1	194.861	4.73989	7.35249e-07	107	30	43	65	220	408	490
Sdr9c7	protein_coding	10	127898535	127911761	13227	4short chain dehydrogenase/reductase family 9C member 7	469.872	-4.73817	1.60139e-07	741	752	1026	400	182	60	129
Ms4a4b	protein_coding	19	11443558	11463549	19992	membrane-spanning 4-domains subfamily A member 4B	151.332	4.73118	2.13271e-06	41	26	28	93	262	198	412
St6galnac1	protein_coding	11	116765025	116775507	10483	ST6 (alpha-N-acetyl-neuraminyl-23-beta-galactosyl-13)-N-acetylgalactosaminide alpha-26-sialyltransferase 1	142.72	4.72014	1.06449e-06	56	26	39	59	220	461	138
Igkv8-27	V_segment	6	70171809	70172270	462	immunoglobulin kappa chain variable 8-27	21.4777	4.71698	0.000160847	3	2	10	7	64	16	49
Cd40lg	protein_coding	X	57212143	57224042	11900	CD40 ligand	36.8227	4.69429	9.82473e-09	8	9	17	15	75	59	74
Tuba8	protein_coding	6	121210770	121226097	15328	tubulin alpha 8	47.1337	4.68262	1.50531e-09	15	13	13	24	75	85	105
Cyp7b1	protein_coding	3	18071950	18243893	171944	cytochrome P450 family 7 subfamily b polypeptide 1	2060.84	-4.66677	8.30586e-08	2192	2976	5623	1958	686	377	614
Ces3b	protein_coding	8	105083730	105093929	10200	carboxylesterase 3B	3301.98	-4.62233	3.29375e-06	4759	6840	6905	2075	983	382	1170
Fabp1	protein_coding	6	71199888	71205023	5136	fatty acid binding protein 1 liver	6434.23	-4.60255	1.1787e-06	8361	9267	17852	4462	2093	1031	1973
Slc14a1	protein_coding	18	78100091	78142119	42029	solute carrier family 14 (urea transporter) member 1	1189.76	-4.59616	6.2009e-08	1383	2596	1684	1675	554	198	239
Pdilt	protein_coding	7	119486586	119528621	42036	protein disulfide isomerase-like testis expressed	121.42	-4.55789	1.84266e-08	163	198	279	106	41	28	34
Krt20	protein_coding	11	99428403	99438153	9751	keratin 20	113.87	4.552	8.84264e-05	77	23	16	15	112	313	241
H2-M2	protein_coding	17	3843169	3845942	2774	histocompatibility 2 M region locus 2	85.0886	4.54609	0.000263419	10	6	12	62	154	180	170
Ighv1-12	V_segment	12	114615850	114616143	294	immunoglobulin heavy variable V1-12	19.9187	4.54415	0.000831384	4	1	10	3	68	9	44
Cxcr6	protein_coding	9	123806467	123811756	5290	chemokine (C-X-C motif) receptor 6	316.993	4.51597	4.9679e-06	59	67	64	222	525	567	717
Acaa1b	protein_coding	9	119148043	119157093	9051	acetyl-Coenzyme A acyltransferase 1B	1596.01	-4.5038	3.02061e-13	2016	2453	3507	1731	425	542	498
Ubash3a	protein_coding	17	31207713	31253419	45707	ubiquitin associated and SH3 domain containing A	89.213	4.4934	3.97735e-06	17	16	24	60	147	154	207
Trbv19	V_segment	6	41178589	41179048	460	T cell receptor beta variable 19	17.7567	4.46707	4.66096e-05	4	3	4	10	39	22	42
S100g	protein_coding	X	162961992	162964599	2608	S100 calcium binding protein G	1879.54	-4.43143	1.35425e-06	2726	4258	1551	3056	842	269	455
Slc17a8	protein_coding	10	89574020	89621249	47230	solute carrier family 17 (sodium-dependent inorganic phosphate cotransporter) member 8	170.677	-4.38943	3.62718e-06	280	258	422	94	54	38	49
Gm15987	lncRNA	6	128952353	128975029	22677	predicted gene 15987	63.7172	4.35939	1.76746e-05	17	7	16	43	96	127	140
Gm3734	lncRNA	18	46630679	46641603	10925		176.337	-4.32901	1.12635e-05	158	252	505	175	52	26	67
Gm8221	misc_RNA	15	77618968	77627398	8431	predicted gene 8221	95.5612	4.31796	9.12566e-05	32	19	30	39	126	62	362
Cyp2c29	protein_coding	19	39287044	39330713	43670	cytochrome P450 family 2 subfamily c polypeptide 29	11411	-4.30815	4.29468e-14	12511	15374	24432	16532	3690	3295	4043
Trbc2	C_region	6	41546730	41548181	1452	T cell receptor beta constant 2	85.4804	4.29344	0.000208657	11	15	12	66	143	161	190
Glp1r	protein_coding	17	30901867	30936510	34644	glucagon-like peptide 1 receptor	41.7794	4.28898	0.00155576	22	4	8	6	11	160	81
Gm26793	lncRNA	7	144894121	144895807	1687		21.3689	-4.28292	8.01575e-05	24	50	29	30	10	3	4
Art2b	protein_coding	7	101575729	101585583	9855	ADP-ribosyltransferase 2b	141.833	4.27905	0.000590633	18	16	16	110	209	224	400
Slfn4	protein_coding	11	83175171	83190216	15046	schlafen 4	292.622	4.27112	0.000184773	54	36	70	203	331	935	420
Igkv14-126	V_segment	6	67896177	67896642	466	immunoglobulin kappa variable 14-126	24.628	4.26965	0.00156827	9	2	5	7	8	39	102
Mup-ps17	lncRNA	4	61857414	61857880	467		29.5154	-4.25288	0.000281869	24	63	79	20	7	5	10
Slc4a1	protein_coding	11	102348820	102365281	16462	solute carrier family 4 (anion exchanger) member 1	117.912	4.24909	0.00013568	25	38	38	49	132	78	466
Gm32872	lncRNA	10	68530194	68533936	3743		24.9901	-4.24432	0.000591494	24	40	78	17	6	2	9
Plet1	protein_coding	9	50494525	50505639	11115	placenta expressed transcript 1	3759.69	4.21725	0.000459399	1228	599	1150	1495	3674	16498	1673
2700054A10Rik	lncRNA	17	13487021	13554094	67074	RIKEN cDNA 2700054A10 gene	126.844	-4.18666	3.1333e-06	99	334	205	137	44	36	33
Asic5	protein_coding	3	81982293	82021233	38941	acid-sensing (proton-gated) ion channel family member 5	474.325	-4.18049	2.04763e-06	614	693	1221	369	154	88	183
Mmp28	protein_coding	11	83441241	83463064	21824	matrix metallopeptidase 28 (epilysin)	205.739	4.16511	9.38883e-05	115	26	67	65	200	695	271
Gm11735	misc_RNA	11	116738175	116749858	11684		49.9729	4.16484	0.00045726	16	19	12	14	70	196	23
Ikzf3	protein_coding	11	98464610	98546380	81771	IKAROS family zinc finger 3	359.765	4.15659	6.44979e-07	133	68	105	229	586	556	842
Rltpr	protein_coding	8	105686010	105698195	12186	RGD motif leucine rich repeats tropomodulin domain and proline-rich containing	77.5666	4.1562	9.43902e-09	23	21	29	46	123	132	168
Nudt7	protein_coding	8	114133574	114154739	21166	nudix (nucleoside diphosphate linked moiety X)-type motif 7	2857.97	-4.15512	5.30597e-06	3844	5096	6882	1650	908	578	1048
Kcne3	protein_coding	7	100176507	100184869	8363	potassium voltage-gated channel Isk-related subfamily gene 3	555.287	4.13562	5.24736e-05	377	87	132	168	555	1507	1062
Gm36041	lncRNA	10	122386895	122447436	60542		522.428	-4.11222	3.75679e-09	690	792	1123	544	200	112	196
Gpx2	protein_coding	12	76792335	76795554	3220	glutathione peroxidase 2	1435	4.10837	0.000102987	1020	159	388	378	1734	3179	3187
LOC105245019	lncRNA	9	74703757	74711482	7726		77.7096	-4.10805	1.43833e-05	69	186	132	90	34	12	22
Trhde	protein_coding	10	114398821	114801370	402550	TRH-degrading enzyme	179.07	-4.09272	9.73747e-07	214	301	430	142	66	42	58
Reg1	protein_coding	6	78420227	78428668	8442	regenerating islet-derived 1	4499.11	4.07858	0.00413195	2596	326	289	558	8686	11766	7273
1500017E21Rik	lncRNA	19	36619418	36689479	70062	RIKEN cDNA 1500017E21 gene	853.496	-4.06885	1.35971e-08	1107	1635	1586	813	342	179	312
Gm30373	lncRNA	9	43960966	43974170	13205		36.4782	4.06505	1.54065e-06	14	17	17	7	54	58	88
Car4	protein_coding	11	84957754	84966054	8301	carbonic anhydrase 4	1411.91	-4.06262	1.91777e-05	1959	2843	1584	2243	607	129	520
Cyp2c38	protein_coding	19	39389556	39463089	73534	cytochrome P450 family 2 subfamily c polypeptide 38	162.365	4.0547	7.17153e-06	43	55	107	35	264	436	196
Gm36589	lncRNA	17	13319914	13327352	7439		18.8481	-4.0534	0.000808146	23	44	37	15	9	4	1
Rgs1	protein_coding	1	144244669	144249104	4436	regulator of G-protein signaling 1	210.804	4.04877	0.000395348	36	31	35	172	281	490	431
Mzb1	protein_coding	18	35647265	35649367	2103	marginal zone B and B1 cell-specific protein 1	47.6253	4.02075	3.02009e-05	21	15	18	15	67	152	46
Ugt2b5	protein_coding	5	87124946	87140340	15395	UDP glucuronosyltransferase 2 family polypeptide B5	4946.49	-4.01624	3.13468e-07	5568	6806	12285	5189	1823	1012	1942
Igj	protein_coding	5	88519809	88527897	8089	immunoglobulin joining chain	956.73	4.00646	0.00044284	303	299	458	197	872	3991	577
Cml5	protein_coding	6	85817218	85820972	3755	camello-like 5	33.4964	-3.99966	7.53117e-07	54	59	54	36	11	11	11
Gm32995	lncRNA	5	96729060	96733882	4823		186.926	-3.99332	2.85832e-05	191	381	394	174	85	24	59
Lrrc66	protein_coding	5	73606642	73632421	25780	leucine rich repeat containing 66	119.414	3.97432	0.000199252	80	27	23	36	86	271	313
Ctsw	protein_coding	19	5465240	5470387	5148	cathepsin W	148.206	3.96934	0.000885129	19	21	23	126	265	229	355
Spsb4	protein_coding	9	96943482	97018355	74874	splA/ryanodine receptor domain and SOCS box containing 4	76.8611	-3.9567	1.38801e-07	80	126	140	116	31	15	31
Homer2	protein_coding	7	81600481	81706925	106445	homer homolog 2 (Drosophila)	304.679	-3.95612	3.00541e-07	321	560	660	292	133	81	85
LOC105245912	lncRNA	15	35864209	35886870	22662		65.2663	-3.94374	1.42692e-05	109	119	127	40	16	22	23
Barx2	protein_coding	9	31846044	31913285	67242	BarH-like homeobox 2	60.2486	3.94059	0.00224038	41	7	17	4	38	195	120
Igkv5-43	V_segment	6	69823355	69823911	557	immunoglobulin kappa chain variable 5-43	17.4607	3.92961	0.000345506	4	2	12	6	42	32	24
Slc22a30	protein_coding	19	8335371	8405111	69741	solute carrier family 22 member 30	2096.98	-3.9293	5.81579e-06	2622	3349	5007	1700	837	356	808
LOC105246757	lncRNA	3	14825509	14864243	38735		182.51	-3.90512	3.78052e-08	234	331	329	198	71	37	78
Muc13	protein_coding	16	33794037	33819929	25893	mucin 13 epithelial transmembrane	592.415	3.87803	0.00788853	32	36	154	30	497	3278	121
2210407C18Rik	protein_coding	11	58608204	58613492	5289	RIKEN cDNA 2210407C18 gene	1788.67	3.87571	0.00795876	157	57	66	807	2004	6413	3017
Iglc1	C_region	16	179693	181598	1906		82.1418	3.86083	0.000114629	21	55	25	20	133	245	77
Gm29919	lncRNA	7	37203138	37204454	1317		28.2708	-3.85905	0.000710359	47	47	67	14	6	5	12
Ighv1-14	V_segment	12	114646572	114646865	294	immunoglobulin heavy variable 1-14	21.5322	3.85583	0.00491102	5	5	9	3	58	68	3
Gm34333	lncRNA	5	146586616	146600133	13518		22.8682	-3.85557	6.31558e-05	29	41	45	24	9	5	8
Podnl1	protein_coding	8	84125927	84143016	17090	podocan-like 1	119.541	3.84353	8.32806e-05	24	34	27	94	208	165	285
Muc4	protein_coding	16	32735886	32782391	46506	mucin 4	8741.9	3.82473	1.047e-05	4153	1875	3059	4681	7427	19241	20757
Cd8b1	protein_coding	6	71322812	71337451	14640	CD8 antigen beta chain 1	46.0659	3.82437	0.000284189	10	8	14	34	78	52	125
Otop3	protein_coding	11	115334731	115346927	12197	otopetrin 3	19.749	3.81658	0.00288085	11	5	4	3	11	74	31
Ighv1-63	V_segment	12	115495625	115496058	434	immunoglobulin heavy variable V1-63	18.1956	3.81571	0.00611454	7	3	4	3	14	90	6
Dbp	protein_coding	7	45705095	45710203	5109	D site albumin promoter binding protein	474.539	-3.80171	3.47021e-07	576	818	668	772	257	88	143
Retsat	protein_coding	6	72598628	72607488	8861	retinol saturase (all trans retinol 1314 reductase)	1981.23	-3.78383	1.42754e-10	2839	2973	3952	1967	802	570	765
LOC102632682	lncRNA	11	96626945	96678375	51431		103.959	3.78354	9.52631e-06	31	37	25	74	167	142	254
Igkv2-137	V_segment	6	67555636	67556216	581	immunoglobulin kappa chain variable 2-137	25.2252	3.7696	0.00532496	2	2	17	6	45	92	12
1500009C09Rik	lncRNA	15	82252397	82260753	8357	RIKEN cDNA 1500009C09 gene	21.4503	3.7564	0.00736635	12	1	3	4	4	43	82
BC018473	lncRNA	11	116752167	116757883	5717	cDNA sequence BC018473	848.514	3.74946	5.39388e-07	318	192	307	593	1492	1516	1520
Spn	protein_coding	7	127132232	127144616	12385	sialophorin	663.839	3.74041	0.00197514	84	78	123	598	1254	959	1550
Igkv16-104	V_segment	6	68425605	68426072	468	immunoglobulin kappa variable 16-104	26.6286	3.73568	0.000176816	10	6	18	6	40	69	37
Igkv4-91	V_segment	6	68768555	68769103	549	immunoglobulin kappa chain variable 4-91	16.122	3.73012	0.00241002	3	3	10	5	25	13	55
Sh2d2a	protein_coding	3	87846755	87855722	8968	SH2 domain containing 2A	117.465	3.72895	0.000363534	19	27	28	101	231	181	235
Hk2	protein_coding	6	274	40108	39835	hexokinase 2	500.739	3.72672	0.000521511	267	64	113	291	462	807	1502
Iglv3	V_segment	16	19241208	19241679	472	immunoglobulin lambda variable 3	19.5259	3.72553	0.000363534	7	4	12	6	36	51	21
Igkv1-110	V_segment	6	68270527	68271265	739	immunoglobulin kappa variable 1-110	104.009	3.72036	0.000764511	50	30	39	31	166	365	47
Gimap3	protein_coding	6	48764464	48770851	6388	GTPase IMAP family member 3	602.646	3.7181	0.000309553	116	120	162	510	1078	822	1411
Itk	protein_coding	11	46325148	46389515	64368	IL2 inducible T cell kinase	283.903	3.70217	4.48149e-05	82	63	83	226	462	425	648
Gm29685	lncRNA	10	107946645	107977038	30394		30.0585	3.6864	1.26792e-05	15	9	8	17	62	58	41
Pcyt1b	protein_coding	X	93654863	93749951	95089	phosphate cytidylyltransferase 1 choline beta isoform	142.282	3.67185	0.00203549	115	23	25	32	95	294	411
Sema7a	protein_coding	9	57940135	57962865	22731	sema domain immunoglobulin domain (Ig) and GPI membrane anchor (semaphorin) 7A	243.879	3.6685	0.000439925	171	57	52	89	180	439	720
Cd96	protein_coding	16	46035657	46120248	84592	CD96 antigen	100.826	3.66342	1.24335e-09	36	43	37	61	163	160	206
Slc2a2	protein_coding	3	28697903	28728361	30459	solute carrier family 2 (facilitated glucose transporter) member 2	4908.23	-3.65049	1.95335e-08	6153	9618	6971	6227	2548	1192	1647
Sit1	protein_coding	4	43482083	43483709	1627	suppression inducing transmembrane adaptor 1	17.8366	3.63991	0.00131447	3	5	3	14	25	45	30
Marcksl1-ps4	misc_RNA	13	4248735	4249777	1043	MARCKS-like 1 pseudogene 4	248.916	-3.63549	1.83459e-07	235	557	388	292	101	87	82
Lax1	protein_coding	1	133679029	133693033	14005	lymphocyte transmembrane adaptor 1	129.022	3.63472	1.09229e-05	38	40	36	102	208	238	242
B4galnt4	protein_coding	7	141061109	141072119	11011	beta-14-N-acetyl-galactosaminyl transferase 4	39.4245	3.62268	0.000309681	10	16	6	29	54	60	100
Pmfbp1	protein_coding	8	109377815	109542642	164828	polyamine modulated factor 1 binding protein 1	271.565	-3.61587	4.18386e-06	350	554	347	362	153	52	84
LOC105243456	lncRNA	9	74712308	74723757	11450		127.63	-3.60922	0.000157904	116	296	170	184	72	18	36
Fras1	protein_coding	5	96373825	96784732	410908	Fraser syndrome 1 homolog (human)	681.6	-3.60849	1.02138e-07	810	1337	728	1145	341	176	233
C730036E19Rik	lncRNA	1	151138034	151144095	6062	RIKEN cDNA C730036E19 gene	49.4429	-3.60456	0.00219505	70	80	133	21	18	5	20
Gm34654	lncRNA	9	77800738	77851833	51096		185.172	-3.60306	0.000227319	216	297	505	97	57	74	52
Cacna1h	protein_coding	17	25374287	25433783	59497	calcium channel voltage-dependent T type alpha 1H subunit	351.332	3.59935	0.000200592	228	95	97	141	278	540	1080
Tbx21	protein_coding	11	97098007	97115331	17325	T-box 21	66.9022	3.59704	0.00331258	6	8	16	60	123	96	159
Iglc2	C_region	16	19198536	19198852	317	immunoglobulin lambda constant 2	75.4572	3.59475	2.8965e-05	33	25	32	35	104	224	76
Syt8	protein_coding	7	142434462	142440399	5938	synaptotagmin VIII	474.185	3.59385	0.00128105	401	50	108	144	576	1006	1034
Tmem72	protein_coding	6	116679103	116716978	37876	transmembrane protein 72	47.2036	-3.58942	2.85832e-05	57	107	66	52	21	18	10
Ptpn22	protein_coding	3	268877	322224	53348	protein tyrosine phosphatase non-receptor type 22 (lymphoid)	199.794	3.58676	3.1333e-06	69	55	71	147	291	325	441
0610031O16Rik	lncRNA	3	138210717	138239663	28947	RIKEN cDNA 0610031O16 gene	120.657	-3.58437	2.38682e-07	184	183	219	126	52	27	55
Gm30107	lncRNA	8	114010658	114081140	70483		23.6407	-3.58254	0.00695017	36	56	54	3	8	5	4
Gm4956	misc_RNA	1	21285246	21298312	13067	predicted gene 4956	101.367	-3.56278	0.000102987	162	212	169	62	50	23	31
Apol7c	protein_coding	15	77524852	77533335	8484	apolipoprotein L 7c	274.094	3.56036	0.0140031	19	10	32	153	400	299	1005
Chil3	protein_coding	3	106147554	106167564	20011	chitinase-like 3	888.657	3.55547	0.0142473	205	48	83	331	1098	278	4177
Cd3d	protein_coding	9	44981769	44987052	5284	CD3 antigen delta polypeptide	50.327	3.55485	3.40368e-05	11	14	24	36	77	92	99
Lrrc17	protein_coding	5	21543527	21575911	32385	leucine rich repeat containing 17	186.689	-3.54692	6.35153e-05	230	365	269	250	118	46	31
Clca3a2	protein_coding	3	144796559	144819629	23071	chloride channel calcium activated 3A2	138.495	3.53518	0.00183783	55	32	77	42	156	533	75
Klrg1	protein_coding	6	122270596	122282833	12238	killer cell lectin-like receptor subfamily G member 1	37.8746	3.53356	0.000482549	20	7	6	26	54	58	94
Rasal3	protein_coding	17	32390661	32403612	12952	RAS protein activator like 3	300.601	3.53283	0.000383131	69	56	100	257	493	436	693
Grap2	protein_coding	15	59754	68943	9190	GRB2-related adaptor protein 2	54.3085	3.52567	0.00222832	6	10	14	49	91	83	126
LOC105245165	lncRNA	13	4257505	4258461	957		25.4946	-3.52217	0.000342714	29	52	38	34	10	13	3
Kif26b	protein_coding	1	178525741	178939200	413460	kinesin family member 26B	266.06	3.51293	0.000112642	175	77	86	105	252	362	806
Sgk2	protein_coding	2	162987302	163014139	26838	serum/glucocorticoid regulated kinase 2	366.508	-3.50506	3.66361e-06	396	567	876	322	154	135	115
AI317395	protein_coding	10	40001573	40025268	23696	expressed sequence AI317395	490.496	-3.49809	9.9082e-08	498	727	1082	568	217	165	177
Gm5547	lncRNA	3	105815567	105817359	1793	predicted gene 5547	18.4867	3.48614	0.00107941	5	3	9	12	21	45	34
Csad	protein_coding	15	102176997	102204231	27235	cysteine sulfinic acid decarboxylase	1509.88	-3.47928	1.36882e-07	2383	1737	3315	1408	633	558	535
n-Tp15	tRNA	14	51090647	51090718	72		35.2973	3.47275	0.00285829	9	4	12	27	106	31	57
Guca2a	protein_coding	4	119637732	119639465	1734	guanylate cyclase activator 2a (guanylin)	122.487	-3.47115	1.39552e-05	159	240	110	213	66	29	40
Sult5a1	protein_coding	8	123142843	123158914	16072	sulfotransferase family 5A member 1	86.8991	-3.46836	0.000192087	104	141	201	71	47	17	27
Cd177	protein_coding	7	24743983	24760334	16352	CD177 antigen	48.962	3.45835	0.00109665	17	6	14	40	124	75	67
Thrsp	protein_coding	7	97412957	97417510	4554	thyroid hormone responsive	367.452	-3.4563	0.000396667	672	450	892	180	176	94	108
LOC105243851	lncRNA	4	138282	148483	10202		270.981	-3.45447	0.000206477	289	348	717	258	124	45	116
Il12rb2	protein_coding	6	67285294	67376294	91001	interleukin 12 receptor beta 2	179.455	3.44445	2.91636e-05	59	52	70	132	291	211	442
Igkv5-48	V_segment	6	69726573	69727125	553	immunoglobulin kappa variable 5-48	15.9106	3.44246	0.00985246	7	4	6	2	28	59	5
Ces2a	protein_coding	8	104734003	104741634	7632	carboxylesterase 2A	2397.09	-3.4407	1.38801e-07	2461	3166	5594	2785	902	896	975
Cxcr2	protein_coding	1	74153994	74161246	7253	chemokine (C-X-C motif) receptor 2	136.477	3.4392	0.00045434	42	20	104	60	202	341	187
Gm26588	lncRNA	6	88716423	88727345	10923		68.4414	-3.43302	0.00083895	98	81	193	37	25	17	27
Cxcl2	protein_coding	5	90903899	90905938	2040	chemokine (C-X-C motif) ligand 2	46.7792	3.42961	0.0024044	9	5	16	41	61	92	102
Fasl	protein_coding	1	161779664	161795538	15875	Fas ligand (TNF superfamily member 6)	88.3813	3.41393	2.85832e-05	31	30	26	68	133	130	201
Leap2	protein_coding	11	53422181	53423136	956	liver-expressed antimicrobial peptide 2	214.366	-3.41194	7.50804e-05	309	306	480	171	112	42	79
Mmp12	protein_coding	9	7344397	7360461	16065	matrix metallopeptidase 12	266.73	3.40997	0.00588047	134	44	85	117	119	1162	206
Ppp2r2b	protein_coding	18	42645221	43059471	414251	protein phosphatase 2 regulatory subunit B beta	176.209	-3.40571	4.18443e-07	215	338	189	287	89	47	69
Vstm2b	protein_coding	7	40898297	40930044	31748	V-set and transmembrane domain containing 2B	88.9908	-3.39899	0.000102987	119	183	127	97	54	16	27
Igfals	protein_coding	17	24877653	24882011	4359	insulin-like growth factor binding protein acid labile subunit	494.703	-3.39423	2.31843e-06	649	846	965	433	243	127	199
Gm19585	lncRNA	17	52149244	52162930	13687		31.8125	3.39319	2.58028e-05	13	11	10	22	47	63	56
Wfdc18	protein_coding	11	83709004	83711360	2357	WAP four-disulfide core domain 18	912.402	3.38301	0.00435168	713	69	277	309	1358	839	2822
Fam78a	protein_coding	2	32052166	32087436	35271	family with sequence similarity 78 member A	137.235	3.38279	0.000225026	33	38	50	116	256	176	293
LOC105246507	lncRNA	18	80528235	80530719	2485		137.091	-3.38208	5.52777e-07	181	265	152	201	75	46	39
Upp2	protein_coding	2	58567225	58793042	225818	uridine phosphorylase 2	1178.51	-3.38158	1.55067e-06	821	1985	2187	1890	440	500	426
Ccdc88b	protein_coding	19	6844623	6858328	13706	coiled-coil domain containing 88B	759.163	3.38014	0.00303335	182	86	196	713	981	1782	1374
Tnfsf8	protein_coding	4	63832820	63861681	28862	tumor necrosis factor (ligand) superfamily member 8	44.2499	3.37788	0.000262873	17	6	18	34	78	74	82
Grid2	protein_coding	6	63256832	64704322	1447491	glutamate receptor ionotropic delta 2	247.797	-3.37588	4.41853e-05	219	567	348	323	139	60	78
Tmem35	protein_coding	X	134295225	134305969	10745	transmembrane protein 35	50.8049	-3.37557	2.16295e-05	97	85	53	63	27	14	16
S1pr4	protein_coding	10	81497745	81500137	2393	sphingosine-1-phosphate receptor 4	36.6003	3.37265	5.54478e-05	16	9	14	25	59	51	82
Zap70	protein_coding	1	36761798	36782821	21024	zeta-chain (TCR) associated protein kinase	94.6626	3.3673	0.00217259	20	22	16	93	167	172	173
B3gnt3	protein_coding	8	71691373	71702627	11255	UDP-GlcNAc:betaGal beta-13-N-acetylglucosaminyltransferase 3	427.246	3.35918	0.00350094	331	77	46	206	413	753	1163
Thbs4	protein_coding	13	92751586	92794818	43233	thrombospondin 4	263.786	-3.34934	4.60531e-05	250	548	270	481	150	71	77
Ngb	protein_coding	12	87097531	87102539	5009	neuroglobin	27.5227	-3.34663	0.0013247	35	61	42	27	17	4	8
Il1rn	protein_coding	2	24336860	24351491	14632	interleukin 1 receptor antagonist	1063.34	3.33444	0.00203549	585	88	415	639	1425	2832	1459
Lect1	protein_coding	14	79637682	79662199	24518	leukocyte cell derived chemotaxin 1	49.6341	-3.33186	0.000396667	80	70	111	33	25	17	12
Cd209f	protein_coding	8	4102784	4105838	3055	CD209f antigen	33.9621	-3.33132	5.25242e-05	48	47	43	61	17	6	15
Igkv6-25	V_segment	6	70215433	70215957	525	immunoglobulin kappa chain variable 6-25	19.4348	3.32566	0.0192813	1	5	14	0	30	75	11
Il7r	protein_coding	15	9506159	9529876	23718	interleukin 7 receptor	266.845	3.32263	7.46236e-09	102	115	125	165	334	546	480
Crmp1	protein_coding	5	37242058	37292163	50106	collapsin response mediator protein 1	34.2156	3.32256	0.000138532	12	9	13	26	50	75	54
Cd226	protein_coding	18	89176954	89272232	95279	CD226 antigen	389.493	3.31991	0.000459399	72	124	129	347	668	638	747
Myom2	protein_coding	8	15057653	15133420	75768	myomesin 2	100.488	-3.31952	0.000208582	131	191	210	59	46	34	32
Clca1	protein_coding	3	145004537	145032776	28240	chloride channel calcium activated 1	2189.28	3.319	0.0194843	553	41	46	57	1720	628	12280
Foxc1	protein_coding	13	31806646	31810635	3990	forkhead box C1	62.1132	3.30716	0.000454115	34	25	22	27	40	150	137
Rhof	protein_coding	5	123118180	123132629	14450	ras homolog gene family member f	110.444	3.30519	0.00107009	89	21	27	50	131	163	293
Slc7a11	protein_coding	3	50364936	50499087	134152	solute carrier family 7 (cationic amino acid transporter y+ system) member 11	264.759	3.3027	0.000424665	78	78	127	178	189	657	546
Slc28a3	protein_coding	13	58553307	58610877	57571	solute carrier family 28 (sodium-coupled nucleoside transporter) member 3	643.002	3.30185	0.00184234	555	96	249	165	786	1725	925
BE692007	misc_RNA	19	11475337	11480292	4956		58.1312	3.29352	0.000893667	16	11	22	50	85	84	139
LOC102631757	lncRNA	17	31152752	31163052	10301	uncharacterized LOC102631757	236.526	-3.2892	7.46236e-09	362	363	396	246	123	87	79
Usp18	protein_coding	6	121245906	121270917	25012	ubiquitin specific peptidase 18	212.492	3.28705	0.00269848	45	32	63	207	319	435	387
Cd300e	protein_coding	11	115051917	115075950	24034	CD300e antigen	70.2423	3.28562	0.00319738	13	17	19	64	197	77	104
Lrtm2	protein_coding	6	119315133	119332270	17138	leucine-rich repeats and transmembrane domains 2	16.7831	3.27822	0.00860875	9	5	3	7	12	63	18
Gm11342	lncRNA	13	24324108	24339319	15212		125.639	-3.27527	0.00149894	182	268	248	48	54	30	48
Odf3b	protein_coding	15	89377447	89379681	2235	outer dense fiber of sperm tails 3B	55.0389	-3.27514	3.162e-05	80	116	73	52	25	16	23
Plekhs1	protein_coding	19	56457276	56486729	29454	pleckstrin homology domain containing family S member 1	649.102	3.27362	0.000261075	314	188	174	480	766	1779	842
Lypd8	protein_coding	11	58379032	58390544	11513	LY6/PLAUR domain containing 8	726.915	3.27062	0.0212369	269	64	30	428	1419	1087	1791
Nlrp10	protein_coding	7	108921853	108930158	8306	NLR family pyrin domain containing 10	806.293	3.26443	0.00203549	709	209	157	276	677	2025	1591
Slc34a2	protein_coding	5	53049203	53071664	22462	solute carrier family 34 (sodium phosphate) member 2	426.44	3.25898	0.00636018	221	65	239	136	406	1689	230
Ntrk1	protein_coding	3	87778244	87795242	16999	neurotrophic tyrosine kinase receptor type 1	52.7208	3.25528	0.00786948	26	10	15	28	45	30	214
Tpsb2	protein_coding	17	25366303	25368096	1794	tryptase beta 2	52.6469	-3.25329	0.000309553	56	106	61	87	29	8	22
LOC100048884	protein_coding	4	61670177	61674098	3922	novel member of the major urinary protein (Mup) gene family	100.095	-3.25041	0.0236931	56	194	435	7	6	1	2
Srd5a1	protein_coding	13	69573449	69611900	38452	steroid 5 alpha-reductase 1	631.071	-3.24714	4.48482e-08	670	875	1317	776	296	225	257
Adam28	protein_coding	14	68604994	68655887	50894	a disintegrin and metallopeptidase domain 28	434.706	3.24669	0.000261759	254	155	118	256	342	1129	790
Gm6484	protein_coding	9	21835510	21837347	1838	predicted gene 6484	437.114	-3.24641	1.0706e-05	903	458	687	491	233	182	105
Igkj2	J_segment	6	70722916	70722954	39	immunoglobulin kappa joining 2	17.6253	3.24545	0.0143333	3	11	4	5	10	73	17
Cyp2c53-ps	misc_RNA	19	39229254	39274737	45484	cytochrome P450 family 2 subfamily c polypeptide 53-ps	31.9238	-3.23883	0.00179075	55	65	55	15	11	12	11
Acnat2	protein_coding	4	49375341	49408151	32811	acyl-coenzyme A amino acid N-acyltransferase 2	574.067	3.23794	0.00136879	209	155	205	422	1906	522	601
Gck	protein_coding	11	5900816	5950081	49266	glucokinase	574.299	-3.23708	1.86707e-05	819	913	1105	499	334	145	204
Atp6v0d2	protein_coding	4	19876838	19922566	45729	ATPase H+ transporting lysosomal V0 subunit D2	181.371	3.23374	0.000866515	149	44	47	78	212	491	249
Tarm1	protein_coding	7	3486499	3502643	16145	T cell-interacting activating receptor on myeloid cells 1	43.368	3.2284	0.00629294	17	9	9	33	47	36	152
Nfasc	protein_coding	1	132564690	132741834	177145	neurofascin	148.552	3.22697	0.00109665	108	46	46	58	188	128	465
Ppp2r2c	protein_coding	5	36866843	36955078	88236	protein phosphatase 2 regulatory subunit B gamma	51.114	-3.21852	2.62578e-06	68	80	85	62	26	15	21
Arhgef4	protein_coding	1	34801722	34812754	11033	Rho guanine nucleotide exchange factor (GEF) 4	183.316	-3.21755	1.41184e-07	220	328	224	284	90	51	86
Basp1	protein_coding	15	25363277	25413764	50488	brain abundant membrane attached signal protein 1	738.833	3.21361	0.0030215	429	116	134	564	740	1536	1653
Ano7	protein_coding	1	93373796	93404304	30509	anoctamin 7	401.358	3.21294	0.00257527	328	79	59	213	490	923	717
Slc2a3	protein_coding	6	122727809	122802270	74462	solute carrier family 2 (facilitated glucose transporter) member 3	141.57	3.20622	2.27197e-06	85	60	50	78	233	164	323
Mup19	protein_coding	4	608	3480	2873	major urinary protein 19	18.5346	-3.20449	0.00600488	25	22	51	14	10	3	6
Fgf21	protein_coding	7	45613890	45619350	5461	fibroblast growth factor 21	28.9336	-3.20253	0.0200524	37	17	123	5	7	8	6
Gm5483	protein_coding	16	36184212	36188111	3900	predicted gene 5483	17.1882	3.19852	0.00352799	7	7	4	10	37	41	13
Gpr132	protein_coding	12	112850873	112868418	17546	G protein-coupled receptor 132	112.931	3.19818	0.00120741	32	25	42	100	193	125	274
Serpina3k	protein_coding	12	104338486	104345739	7254	serine (or cysteine) peptidase inhibitor clade A member 3K	35366.2	-3.19608	0.000202101	44011	55314	77733	29285	20175	7029	14015
Trem1	protein_coding	17	48232367	48246924	14558	triggering receptor expressed on myeloid cells 1	65.3109	3.19031	0.00289506	16	9	50	36	63	130	153
Nlrc3	protein_coding	16	3943807	3979032	35226	NLR family CARD domain containing 3	200.297	3.18817	6.90718e-06	99	76	58	149	290	326	404
Igkv4-72	V_segment	6	69226854	69227383	530	immunoglobulin kappa chain variable 4-72	32.107	3.18587	0.00598686	10	15	20	7	21	109	42
Cyp8b1	protein_coding	9	121914356	121916305	1950	cytochrome P450 family 8 subfamily b polypeptide 1	1391.03	-3.18165	0.00323162	1749	1953	3810	750	826	209	440
Sept1	protein_coding	7	127214442	127232647	18206	septin 1	202.804	3.17908	0.0013003	46	65	54	194	343	286	432
Gm31160	protein_coding	5	137166892	137179164	12273		130.353	-3.17887	2.99961e-06	118	252	169	212	63	53	44
Fabp4	protein_coding	3	10204342	10208597	4256	fatty acid binding protein 4 adipocyte	402.656	-3.17302	0.00569017	234	262	1526	387	134	142	134
9130409I23Rik	protein_coding	1	181006612	181060761	54150	RIKEN cDNA 9130409I23 gene	113.729	-3.17109	1.12191e-06	121	171	205	157	37	64	40
Traf3ip3	protein_coding	1	193175504	193201546	26043	TRAF3 interacting protein 3	230.988	3.16974	0.00151265	64	41	86	218	402	355	452
Cd247	protein_coding	1	165780357	165871153	90797	CD247 antigen	102.569	3.16708	0.000247321	26	49	29	86	145	196	188
Cyp4a14	protein_coding	4	115486200	115496159	9960	cytochrome P450 family 4 subfamily a polypeptide 14	134.652	-3.16362	0.0069708	256	300	224	28	54	53	28
LOC105245436	protein_coding	12	92885583	92892461	6879		29.1393	3.16334	0.000552371	20	6	8	19	54	48	50
Il1b	protein_coding	2	129363843	129371173	7331	interleukin 1 beta	594.179	3.16282	0.00589582	89	70	324	497	764	1143	1274
Hamp2	protein_coding	7	30922372	30924181	1810	hepcidin antimicrobial peptide 2	96.5336	-3.15825	0.000309553	112	229	137	85	40	52	22
Noxo1	protein_coding	17	24696234	24700530	4297	NADPH oxidase organizer 1	172.928	3.15751	0.000158256	111	54	68	90	207	483	197
Slamf1	protein_coding	1	171767132	171801184	34053	signaling lymphocytic activation molecule family member 1	75.2232	3.15297	0.000454115	25	28	20	64	115	98	176
Mug-ps1	misc_RNA	6	122176053	122248566	72514	murinoglobulin pseudogene 1	2660.08	-3.15142	0.000357265	2990	3716	6625	2172	1326	557	1233
Ms4a7	protein_coding	19	11321039	11336146	15108	membrane-spanning 4-domains subfamily A member 7	275.783	3.15072	0.00420684	55	53	73	287	503	418	542
Gm8893	pseudogene	12	103817771	103822261	4491	predicted gene 8893	5869.95	-3.14891	8.29341e-05	7295	7994	13228	5504	3255	1313	2501
Igkv8-19	V_segment	6	70340876	70341448	573	immunoglobulin kappa variable 8-19	20.1086	3.14641	0.022114	4	4	13	5	30	81	4
Ugt2a3	protein_coding	5	87324972	87337195	12224	UDP glucuronosyltransferase 2 family polypeptide A3	1683.36	-3.14157	3.27105e-07	1778	2450	3398	2029	873	538	718
5830473C10Rik	protein_coding	5	90560632	90598016	37385	RIKEN cDNA 5830473C10 gene	721.766	-3.14146	4.71077e-05	978	1275	1407	514	346	202	330
Cxcr3	protein_coding	X	101731536	101734147	2612	chemokine (C-X-C motif) receptor 3	134.878	3.13939	0.0048772	19	32	40	137	280	199	237
Ighv6-6	V_segment	12	1695479	1696015	537		36.1139	3.13927	0.0161983	19	18	10	6	49	142	10
Fmnl1	protein_coding	11	103170575	103198902	28328	formin-like 1	396.212	3.13621	0.000378319	158	85	156	336	602	557	879
Adam8	protein_coding	7	139978932	139993121	14190	a disintegrin and metallopeptidase domain 8	323.15	3.13271	0.00232351	171	43	135	222	345	438	909
Cyp2d13	misc_RNA	15	82636750	82642045	5296	cytochrome P450 family 2 subfamily d polypeptide 13	1166.17	-3.13005	0.000306218	1361	1659	2797	963	611	248	524
Rnf183	protein_coding	4	62427536	62434726	7191	ring finger protein 183	36.3345	3.12902	0.0132199	38	5	4	8	38	84	78
Aadat	protein_coding	8	60505870	60545677	39808	aminoadipate aminotransferase	986.846	-3.11798	7.5423e-06	1057	1688	1991	939	514	305	414
Runx2	protein_coding	17	44495986	44814831	318846	runt related transcription factor 2	235.775	3.11708	3.52016e-07	129	81	126	131	295	365	522
Pln	protein_coding	10	53337686	53345999	8314	phospholamban	315.62	-3.11678	4.07128e-05	452	588	414	367	212	85	92
Fabp2	protein_coding	3	122895072	122899506	4435	fatty acid binding protein 2 intestinal	285.96	-3.11238	4.30621e-09	294	382	499	455	116	116	139
Gm33091	lncRNA	10	95132610	95140620	8011		114.687	3.11073	0.0326615	72	8	17	8	46	255	397
Il18r1	protein_coding	1	40465552	40500854	35303	interleukin 18 receptor 1	786.139	3.10931	0.00266515	217	192	186	800	1368	1073	1669
AI504432	lncRNA	3	107039504	107054322	14819	expressed sequence AI504432	213.082	3.10536	0.000786238	82	66	54	192	298	298	502
Mt2	protein_coding	8	94172618	94173567	950	metallothionein 2	3204.4	3.1027	0.0033815	708	1505	692	2731	9467	3469	3858
Ms4a4a	protein_coding	19	11375488	11392915	17428		33.2288	3.10155	0.00890506	12	2	16	24	46	34	99
Car14	protein_coding	3	95897768	95905118	7351	carbonic anhydrase 14	228.412	-3.09304	5.75553e-06	238	411	436	227	93	116	79
Osm	protein_coding	11	4236785	4241026	4242	oncostatin M	18.8408	3.0903	0.00926609	4	2	9	16	19	37	45
Nod2	protein_coding	8	88647280	88688474	41195	nucleotide-binding oligomerization domain containing 2	232.579	3.07327	0.0069708	60	24	86	227	300	493	438
LOC102637097	lncRNA	13	58542808	58546788	3981		19.8366	3.06899	0.00643192	14	7	10	3	21	57	27
Cd300lf	protein_coding	11	115116214	115134150	17937	CD300 antigen like family member F	226.973	3.06368	0.00171457	120	31	84	181	316	373	483
Cyp2c44	protein_coding	19	44005022	44029247	24226	cytochrome P450 family 2 subfamily c polypeptide 44	2519.81	-3.05982	8.30586e-08	2670	3804	4883	2992	1278	895	1117
Lck	protein_coding	4	1147929	1173325	25397	lymphocyte protein tyrosine kinase	87.5391	3.05462	0.0130636	10	16	19	97	148	136	187
Lamb1	protein_coding	12	31265148	31329644	64497	laminin B1	6602.49	-3.05059	0.000591494	6491	13866	8020	9868	4485	1256	2231
Gpa33	protein_coding	1	166130460	166166510	36051	glycoprotein A33 (transmembrane)	1207.73	3.05055	0.000831384	798	448	232	799	1268	2740	2170
Nat8	protein_coding	6	85830387	85836636	6250	N-acetyltransferase 8 (GCN5-related putative)	127.077	-3.04697	0.00017081	193	236	154	149	81	25	52
A430093F15Rik	lncRNA	19	10740947	10786043	45097	RIKEN cDNA A430093F15 gene	22.1406	3.0467	0.00171457	12	6	5	17	34	32	48
Sprr1a	protein_coding	3	92483954	92485881	1928	small proline-rich protein 1A	148.029	3.04338	0.0371683	82	8	24	10	75	126	712
S100a4	protein_coding	3	90603770	90606045	2276	S100 calcium binding protein A4	267.545	3.03858	0.000450783	114	66	104	229	399	346	615
Trpm2	protein_coding	10	77907722	77969906	62185	transient receptor potential cation channel subfamily M member 2	580.861	3.035	0.00932591	94	87	189	617	1039	774	1266
Anxa10	protein_coding	8	62057042	62123193	66152	annexin A10	517.233	3.03455	0.000211976	405	183	164	253	504	1052	1060
Heatr9	protein_coding	11	83511679	83522683	11005	HEAT repeat containing 9	24.325	3.03205	0.0013003	14	9	17	5	32	40	53
Ppm1j	protein_coding	3	104781006	104786019	5014	protein phosphatase 1J	36.8917	3.03048	6.14783e-05	23	14	12	24	54	65	66
Trpv6	protein_coding	6	41620619	41636480	15862	transient receptor potential cation channel subfamily V member 6	191.084	3.02976	0.0378628	41	37	75	16	123	1004	42
Lctl	protein_coding	9	64117123	64138118	20996	lactase-like	46.2961	-3.02681	1.05283e-05	59	81	70	54	23	17	19
Icos	protein_coding	1	340206	377933	37728	inducible T cell co-stimulator	51.2931	3.02225	2.11688e-05	14	27	29	32	74	92	91
Nnat	protein_coding	2	157560078	157562525	2448	neuronatin	189.044	-3.01867	0.00128194	264	300	408	126	103	88	35
Gm32084	lncRNA	12	30138447	30145710	7264		25.0202	-3.01809	0.000732934	41	39	42	23	8	9	13
Serpinb6c	protein_coding	13	33879816	33905708	25893	serine (or cysteine) peptidase inhibitor clade B member 6c	31.417	-3.01473	0.00155493	40	76	31	35	17	9	11
Ddc	protein_coding	11	11814101	11898144	84044	dopa decarboxylase	822.961	-3.01016	8.08604e-07	935	1386	1291	1067	496	244	342
Gm11837	protein_coding	4	14929829	14953031	23203	predicted gene 11837	21.6324	-3.00597	0.000631438	29	28	38	30	11	7	8
Sh3kbp1	protein_coding	X	159627029	159975920	348892	SH3-domain kinase binding protein 1	1173.32	3.0042	0.000959337	769	286	317	871	1498	1705	2768
Acap1	protein_coding	11	69881567	69895539	13973	ArfGAP with coiled-coil ankyrin repeat and PH domains 1	219.026	3.00141	0.00179075	85	46	70	211	348	322	451
Tacstd2	protein_coding	6	67534059	67535822	1764	tumor-associated calcium signal transducer 2	21.8394	3.00136	0.00298335	11	7	14	8	21	57	34
Serpina1c	protein_coding	12	103894926	103904950	10025	serine (or cysteine) peptidase inhibitor clade A member 1C	19114.5	-3.00134	0.00038079	23056	28108	42081	16775	10995	4001	8785
Dusp2	protein_coding	2	127336159	127338377	2219	dual specificity phosphatase 2	45.6858	3.00009	0.0098285	6	16	9	48	81	79	81
Gabbr2	protein_coding	4	46663898	46991714	327817	gamma-aminobutyric acid (GABA) B receptor 2	172.753	-2.99811	1.35614e-05	206	227	380	173	88	65	71
Stat4	protein_coding	1	51987106	52107189	120084	signal transducer and activator of transcription 4	178.213	2.99459	0.000246947	60	54	81	155	269	255	374
Fndc7	protein_coding	3	108853678	108890008	36331	fibronectin type III domain containing 7	378.136	-2.99364	4.72379e-05	449	720	369	623	241	118	127
Soga3	protein_coding	10	29143274	29199630	56357	SOGA family member 3	50.6754	2.99306	0.0292651	36	10	20	5	18	39	227
Gm614	protein_coding	X	101261377	101263992	2616	predicted gene 614	18.8704	2.99285	0.0125518	3	7	4	17	22	25	54
St8sia6	protein_coding	2	13651018	13794734	143717	ST8 alpha-N-acetyl-neuraminide alpha-28-sialyltransferase 6	274.624	2.98999	0.00176498	205	92	122	101	215	368	820
Itgal	protein_coding	7	127296230	127335138	38909	integrin alpha L	1490.79	2.98964	0.0123471	244	218	417	1655	2663	1983	3254
Insl6	protein_coding	19	29321354	29325318	3965	insulin-like 6	26.6063	2.98763	0.0128348	6	4	8	27	27	64	50
Cytl1	protein_coding	5	37735519	37739820	4302	cytokine-like 1	29.1894	-2.98596	0.00258784	40	59	47	24	15	15	5
Pstpip1	protein_coding	9	56078445	56128890	50446	proline-serine-threonine phosphatase-interacting protein 1	257.298	2.98515	0.00639248	84	44	64	271	406	362	571
Duox2	protein_coding	2	122279246	122298742	19497	dual oxidase 2	15720.3	2.98299	0.0101597	14916	1802	3051	7537	17717	36478	28540
Lgals3	protein_coding	14	47373860	47386167	12308	lectin galactose binding soluble 3	718.68	2.98235	0.00408749	498	150	141	534	810	1105	1792
Gm31025	lncRNA	12	27946177	28018926	72750		42.2581	-2.97998	0.00152551	56	56	101	31	18	20	12
Mecom	protein_coding	3	29951296	30509783	558488	MDS1 and EVI1 complex locus	727.649	2.97939	0.00840426	696	219	234	138	481	1906	1419
Gm4952	protein_coding	19	12599984	12627616	27633	predicted gene 4952	768.913	-2.97629	0.000201235	965	1209	1654	578	451	234	292
Glipr2	protein_coding	4	43957702	43979118	21417	GLI pathogenesis-related 2	671.933	2.97605	0.00468676	186	172	162	713	849	1361	1261
Apln	protein_coding	X	48025146	48034852	9707	apelin	78.954	2.9757	0.00598686	28	30	32	52	117	40	253
Gabrq	protein_coding	X	72825163	72842607	17445	gamma-aminobutyric acid (GABA) A receptor subunit theta	43.8882	-2.97375	5.54478e-05	72	68	67	44	21	22	13
Cidec	protein_coding	6	113424634	113435760	11127	cell death-inducing DFFA-like effector c	96.2934	-2.97327	0.0156225	77	60	347	92	12	32	55
Tnnt2	protein_coding	1	135836316	135852268	15953	troponin T2 cardiac	321.17	-2.97225	0.00118414	434	624	450	347	243	85	66
D630024D03Rik	lncRNA	11	31800688	31824547	23860	RIKEN cDNA D630024D03 gene	26.0139	-2.96948	0.00695017	37	51	51	14	12	5	12
Adrb3	protein_coding	8	27225776	27230805	5030	adrenergic receptor beta 3	64.3905	-2.96749	0.00134038	57	89	166	60	31	19	29
Arhgap36	protein_coding	X	49448328	49500250	51923	Rho GTPase activating protein 36	163.236	-2.96732	0.000440354	177	360	173	228	106	40	59
Serpina3h	misc_RNA	12	104247896	104254405	6510	serine (or cysteine) peptidase inhibitor clade A member 3H	82.3315	2.96705	0.00374843	29	22	23	80	149	84	190
Hdc	protein_coding	2	126593659	126624022	30364	histidine decarboxylase	178.123	2.96679	0.00397115	43	43	66	179	219	402	296
LOC105244648	lncRNA	4	108391235	108400859	9625		24.1933	2.96317	0.0236961	24	3	6	4	18	37	78
Gm30117	lncRNA	17	85862175	85928601	66427		20.9965	-2.96292	0.00115141	27	28	39	27	6	8	11
Sectm1a	protein_coding	11	121067395	121097213	29819	secreted and transmembrane 1A	114.831	2.96198	0.0176837	16	17	24	133	198	168	248
Csrp3	protein_coding	7	48830398	48848051	17654	cysteine and glycine-rich protein 3	127.278	-2.95897	4.06095e-05	144	182	265	134	66	38	62
Syt12	protein_coding	19	4445908	4477143	31236	synaptotagmin XII	141.253	2.95603	0.000772693	120	32	50	74	205	204	303
Plxna4os1	lncRNA	6	32511141	32515576	4436	plexin A4 opposite strand 1	25.8839	2.95441	0.00692019	10	5	5	26	51	40	43
Gm26684	lncRNA	15	54952948	54964651	11704		28.7495	-2.95412	0.00228029	26	50	60	30	16	7	11
Sh2d1a	protein_coding	X	42502608	42522075	19468	SH2 domain containing 1A	33.7393	2.95355	0.00599034	7	7	15	32	47	50	78
Nox4	protein_coding	7	87246405	87398710	152306	NADPH oxidase 4	609.058	-2.94831	2.78343e-05	699	957	1220	588	329	177	294
Bex4	protein_coding	X	136139045	136140439	1395	brain expressed gene 4	15.9117	-2.93985	0.00622307	27	19	14	33	5	5	9
P4ha3	protein_coding	7	100285489	100319701	34213	procollagen-proline 2-oxoglutarate 4-dioxygenase (proline 4-hydroxylase) alpha polypeptide III	19.0739	2.93871	0.0167256	8	6	11	7	11	21	69
Acsl1	protein_coding	8	46471037	46536051	65015	acyl-CoA synthetase long-chain family member 1	9261.97	-2.93819	1.74e-05	12038	14013	18810	7721	4572	3068	4610
Dok2	protein_coding	14	70764528	70778494	13967	docking protein 2	222.752	2.92959	0.00734538	75	42	64	228	357	232	563
Mmp8	protein_coding	9	7558429	7568486	10058	matrix metallopeptidase 8	56.0414	2.92691	0.00248761	24	15	24	45	149	56	79
Gm30461	lncRNA	12	112859982	112867649	7668		16.709	2.92512	0.0164339	10	3	1	14	20	33	35
LOC105244590	lncRNA	3	152939149	152947458	8310		30.6331	2.9249	0.00408749	10	14	15	19	45	25	87
Gm36129	lncRNA	12	24678927	24700973	22047		263.16	-2.92077	7.58072e-06	267	473	400	350	164	92	96
Gm15723	lncRNA	10	114804374	114817587	13214		70.7513	-2.91662	0.00266418	77	97	188	47	37	26	24
Tigit	protein_coding	16	43648861	43664184	15324	T cell immunoreceptor with Ig and ITIM domains	25.2276	2.90974	0.00598686	19	9	8	11	38	22	70
Gm10319	misc_RNA	6	122136628	122150958	14331	predicted pseudogene 10319	577.623	-2.90973	0.00198528	633	781	1482	429	305	124	288
Scml4	protein_coding	10	42860317	42960782	100466	sex comb on midleg-like 4 (Drosophila)	83.6142	2.90866	0.000679048	61	38	42	26	75	148	195
Gpr12	protein_coding	5	146582150	146586487	4338	G-protein coupled receptor 12	27.8408	-2.90865	0.0050808	32	47	65	18	8	13	12
Slc26a3	protein_coding	12	31390876	31473922	83047	solute carrier family 26 member 3	9959.3	-2.90796	0.00297373	13103	18961	9413	16026	7837	1816	2558
Hspb2	protein_coding	9	50751072	50752354	1283	heat shock protein 2	57.1957	-2.90559	0.00104361	73	107	56	93	30	10	33
Nsg2	protein_coding	11	32000386	32059211	58826	neuron specific gene family member 2	345.806	-2.90431	0.00317583	390	741	345	522	264	63	97
Cyp4f14	protein_coding	17	32905070	32917348	12279	cytochrome P450 family 4 subfamily f polypeptide 14	1562.33	-2.90256	7.01672e-05	1805	2199	2990	1876	891	361	815
Spo11	protein_coding	2	172977222	172993576	16355	SPO11 meiotic protein covalently bound to DSB homolog (S. cerevisiae)	25.2205	2.90231	0.00387256	16	4	11	17	34	34	60
Pik3cd	other	4	4302	5843	1542	phosphatidylinositol 3-kinase catalytic delta polypeptide	71.473	2.89764	0.00707924	15	22	23	74	113	83	171
Gm36161	lncRNA	13	120016882	120018215	1334		26.0346	2.89603	0.0274135	7	6	2	26	32	24	85
Cass4	protein_coding	2	172393683	172433757	40075	Cas scaffolding protein family member 4	84.1841	2.89599	0.00275163	23	20	56	64	87	180	159
Susd4	protein_coding	1	182763865	182896596	132732	sushi domain containing 4	178.361	-2.89564	0.000846063	219	255	411	136	104	47	78
Satb1	protein_coding	17	51736187	51833497	97311	special AT-rich sequence binding protein 1	299.558	2.89231	2.8965e-05	125	118	154	224	427	367	681
Arhgap27os3	lncRNA	11	103344753	103350126	5374	Rho GTPase activating protein 27 opposite strand 3	104.047	2.89215	0.00109839	39	29	40	99	168	143	211
Il1r2	protein_coding	1	40081750	40125230	43481	interleukin 1 receptor type II	46.1416	2.89004	0.00280919	21	21	41	7	86	76	71
Tymp	protein_coding	15	89371931	89377036	5106	thymidine phosphorylase	812.86	-2.88135	2.43769e-05	943	1254	1699	701	429	335	330
Gm30536	lncRNA	2	166194425	166201418	6994		16.8415	-2.87623	0.0284472	35	39	25	3	4	6	7
Gm35533	lncRNA	10	100129868	100144136	14269		126.637	2.87618	2.39387e-06	98	61	52	56	220	216	183
Adra1a	protein_coding	14	66635017	66771240	136224	adrenergic receptor alpha 1a	68.4113	-2.87389	0.00408749	79	102	174	40	28	37	19
Nipal1	protein_coding	5	72647796	72671078	23283	NIPA-like domain containing 1	126.03	2.87339	0.000459399	89	57	78	31	145	280	202
Lamb3	protein_coding	1	193294353	193343878	49526	laminin beta 3	725.792	2.8705	0.00213073	591	266	251	324	602	2047	999
9130008F23Rik	protein_coding	17	40875482	40880558	5077	RIKEN cDNA 9130008F23 gene	194.248	2.87002	0.000448021	171	69	71	84	227	312	426
Itgax	protein_coding	7	128129529	128150657	21129	integrin alpha X	694.937	2.86895	0.00696917	240	98	345	631	809	1012	1729
Mlxipl	protein_coding	5	135089891	135138382	48492	MLX interacting protein-like	1933.37	-2.86597	2.30643e-07	2209	2809	3633	2204	965	699	1014
Pou2f2	protein_coding	7	25091114	25179992	88879	POU domain class 2 transcription factor 2	74.9805	2.86511	0.00246451	30	17	36	65	143	77	157
Sash3	protein_coding	X	48146451	48161565	15115	SAM and SH3 domain containing 3	373.922	2.8633	0.0142915	78	70	91	437	664	514	764
Zfp831	protein_coding	2	174598687	174710832	112146	zinc finger protein 831	123.933	2.86049	1.11645e-07	69	52	69	76	200	164	238
Ms4a6b	protein_coding	19	11518475	11530403	11929	membrane-spanning 4-domains subfamily A member 6B	399.607	2.85969	0.0186157	71	72	82	478	737	545	812
Edn1	protein_coding	13	42301270	42307989	6720	endothelin 1	202.353	2.85787	0.000433355	171	74	73	95	207	405	391
Smad9	protein_coding	3	54755457	54801741	46285	SMAD family member 9	157.322	-2.85784	6.51108e-05	191	282	286	131	85	69	57
Igkv12-41	V_segment	6	69858420	69858884	465	immunoglobulin kappa chain variable 12-41	22.8902	2.85479	0.00430102	12	4	18	10	45	44	27
Scp2	protein_coding	4	108043830	108144971	101142	sterol carrier protein 2 liver	30146.5	-2.85302	3.29375e-06	35286	41536	61245	31470	16109	10641	14740
Tcf23	protein_coding	5	30968601	30988065	19465	transcription factor 23	332.525	-2.8525	0.00528398	305	664	377	572	255	50	104
Gpr68	protein_coding	12	100876682	100908198	31517	G protein-coupled receptor 68	61.3241	2.85234	0.00561285	29	19	12	58	114	68	129
Amdhd1	protein_coding	10	93523338	93540043	16706	amidohydrolase domain containing 1	1906.49	-2.85006	8.67967e-05	2132	2970	4163	1513	918	738	911
Chl1	protein_coding	6	103510582	103733038	222457	cell adhesion molecule with homology to L1CAM	396.299	2.8482	0.0195419	118	74	118	389	381	290	1405
Omp	protein_coding	7	98143359	98145447	2089	olfactory marker protein	58.6377	2.84605	0.0101597	51	10	30	18	48	93	160
Igkv9-124	V_segment	6	67942076	67942540	465	immunoglobulin kappa chain variable 9-124	20.8703	2.84147	0.0494578	11	7	9	0	14	98	8
Gm17753	lncRNA	15	79016210	79026067	9858		65.8135	-2.83993	0.000380677	81	85	136	73	43	21	23
Atf3	protein_coding	1	191170296	191183333	13038	activating transcription factor 3	299.821	2.83834	0.00332721	127	74	102	288	381	389	737
LOC105245312	lncRNA	10	121488570	121491847	3278		24.0197	-2.82838	0.00315498	39	29	46	23	8	7	15
Agap2	protein_coding	10	127075258	127093173	17916	ArfGAP with GTPase domain ankyrin repeat and PH domain 2	164.87	2.82831	0.00117857	53	52	69	161	262	247	310
Rhoh	protein_coding	5	65861399	65896700	35302	ras homolog gene family member H	95.0954	2.82547	0.00194246	31	28	37	96	144	161	169
Myc	protein_coding	15	61985341	61990361	5021	myelocytomatosis oncogene	191.871	2.82199	4.27477e-06	127	74	83	126	274	272	387
Ank1	protein_coding	8	22974836	23150502	175667	ankyrin 1 erythroid	92.4073	2.81711	4.73753e-05	46	45	45	59	122	111	218
Mup-ps16	misc_RNA	4	4313	22580	18268		24.6119	-2.81343	0.0427502	18	39	91	3	6	7	9
A430078G23Rik	protein_coding	8	3353415	3390299	36885	RIKEN cDNA A430078G23 gene	49.076	2.81226	3.45888e-05	20	21	31	32	87	66	86
H2-Q5	misc_RNA	17	1642941	1673689	30749	histocompatibility 2 Q region locus 5	188.479	2.8116	0.052903	16	16	39	173	300	321	454
Gm16793	lncRNA	8	35582503	35589020	6518	predicted gene 16793	29.4013	-2.80801	0.000552371	47	51	33	35	16	13	11
Tusc5	protein_coding	11	76679873	76698664	18792	tumor suppressor candidate 5	25.0505	-2.80662	0.033292	18	10	90	32	14	6	5
Abcb1a	protein_coding	5	8567091	8748575	181485	ATP-binding cassette sub-family B (MDR/TAP) member 1A	3218.71	-2.80337	5.51873e-05	2997	5940	3636	5529	2029	1155	1244
Gm34828	lncRNA	9	61750387	61827187	76801		89.3561	-2.80286	0.000222348	81	167	164	93	41	34	46
Slc24a2	protein_coding	4	86983124	87230554	247431	solute carrier family 24 (sodium/potassium/calcium exchanger) member 2	92.3289	-2.80031	4.73247e-05	99	180	141	99	49	34	44
Gm30474	lncRNA	16	93127826	93132040	4215		66.8265	2.79973	0.0342734	18	7	12	74	92	48	217
Dock2	protein_coding	11	34682290	34783905	101616	dedicator of cyto-kinesis 2	2403.97	2.79123	0.0123329	580	499	763	2734	3842	2989	5421
Cma1	protein_coding	14	55941451	55944661	3211	chymase 1 mast cell	89.3634	-2.79092	0.00045851	98	176	115	116	63	29	28
Gpr174	protein_coding	X	107255878	107296769	40892	G protein-coupled receptor 174	84.601	2.79071	0.00424844	24	26	33	86	143	101	179
Hbb-b1	protein_coding	7	38285	39684	1400	hemoglobin beta adult major chain	15877.8	2.78938	0.0164339	5496	8991	9619	5437	12748	7804	61050
Trim29	protein_coding	9	43310715	43336125	25411	tripartite motif-containing 29	88.0509	2.78862	0.0573046	74	4	17	12	90	293	126
Apbb1ip	protein_coding	2	22755989	22875653	119665	amyloid beta (A4) precursor protein-binding family B member 1 interacting protein	347.178	2.78851	0.00179075	130	95	149	336	526	457	737
Gpr18	protein_coding	14	121911434	121915774	4341	G protein-coupled receptor 18	93.0327	2.78847	0.0307223	15	13	18	114	154	112	226
Gm31726	lncRNA	8	9148011	9152138	4128		32.9727	2.78542	0.0378628	34	10	5	4	15	83	79
Cd14	protein_coding	18	36725064	36726815	1752	CD14 antigen	2302.98	2.78429	0.00411861	1332	640	530	2122	3554	5083	2861
Unc5cl	protein_coding	17	48453839	48539709	85871	unc-5 homolog C (C. elegans)-like	259.708	2.78359	0.0108659	281	61	66	92	275	408	635
Igkv4-55	V_segment	6	69607275	69607801	527	immunoglobulin kappa variable 4-55	23.0761	2.78354	0.0419753	10	2	1	23	18	56	51
Jak3	protein_coding	8	71676383	71690577	14195	Janus kinase 3	517.251	2.78271	0.00400479	179	136	197	528	790	626	1164
Tcf7	protein_coding	11	52252283	52283378	31096	transcription factor 7 T cell specific	164.269	2.78256	0.000110593	59	66	94	131	231	226	343
Tspan32	protein_coding	7	143004902	143019486	14585	tetraspanin 32	82.5172	2.78047	0.0103613	28	19	27	86	131	81	207
Gm20319	lncRNA	16	26714682	26755502	40821	predicted gene 20319	381.801	-2.77956	7.61204e-05	412	540	822	371	192	134	202
Cox7a1	protein_coding	7	30184171	30186030	1860	cytochrome c oxidase subunit VIIa 1	200.636	-2.77557	0.00595293	244	449	141	315	137	35	83
Notum	protein_coding	11	120653788	120661745	7958	notum pectinacetylesterase homolog (Drosophila)	179.942	-2.77496	0.00038384	148	287	396	183	94	73	78
Scn2b	protein_coding	9	45117876	45130070	12195	sodium channel voltage-gated type II beta	95.6537	2.77322	0.00580544	41	24	27	99	185	115	179
Gm19950	lncRNA	7	119626519	119642645	16127		57.8375	-2.77303	0.0065033	63	57	168	43	27	22	24
LOC102634233	lncRNA	15	81802893	81806049	3157		38.202	-2.77233	0.00573033	46	75	50	48	29	14	6
Cpa3	protein_coding	3	20215616	20242209	26594	carboxypeptidase A3 mast cell	109.8	-2.77166	0.00043043	127	207	124	161	79	36	34
Ccr1	protein_coding	9	123962126	123968692	6567	chemokine (C-C motif) receptor 1	216.272	2.76847	0.0151103	75	28	79	229	250	330	523
LOC105245449	protein_coding	12	92876966	92885166	8201		29.7096	2.76783	0.00107001	22	17	16	7	45	49	53
Casp1	protein_coding	9	5298517	5307281	8765	caspase 1	622.138	2.76782	0.022114	102	139	145	753	820	1453	943
Cml1	protein_coding	6	85910154	85915677	5524	camello-like 1	499.602	-2.76594	4.57292e-05	593	675	1018	514	275	158	265
Slc10a1	protein_coding	12	80953185	80968702	15518	solute carrier family 10 (sodium/bile acid cotransporter family) member 1	3080.01	-2.76478	0.00352799	3444	4907	7186	2003	2053	782	1185
P2rx7	protein_coding	5	122643911	122691432	47522	purinergic receptor P2X ligand-gated ion channel 7	543.27	2.76321	0.00635522	169	153	163	599	871	741	1108
9130001E16Rik	lncRNA	18	11003688	11008672	4985		188.583	-2.76316	7.39275e-06	209	380	260	204	89	95	83
Itga2	protein_coding	13	114835912	114932041	96130	integrin alpha 2	525.837	2.763	0.00460977	395	134	211	321	494	1516	609
1700011H14Rik	protein_coding	14	49224249	49245656	21408	RIKEN cDNA 1700011H14 gene	268.876	-2.76237	0.000701036	315	424	250	528	187	73	105
Gm33447	lncRNA	13	97376180	97382156	5977		43.9296	2.75989	0.0300831	41	19	10	8	19	86	124
Kcnab2	protein_coding	4	152390740	152477549	86810	potassium voltage-gated channel shaker-related subfamily beta member 2	149.563	2.75752	0.0132199	35	41	47	165	212	168	379
Cd300lb	protein_coding	11	114922779	114934386	11608	CD300 antigen like family member B	173.991	2.75722	0.0073047	66	28	80	172	241	259	372
Ikzf1	protein_coding	11	11684969	11772926	87958	IKAROS family zinc finger 1	605.032	2.75535	0.00972201	174	143	192	679	975	747	1325
Tgm5	protein_coding	2	121046111	121085759	39649	transglutaminase 5	37.4735	2.75105	0.0480377	27	18	13	1	11	119	74
Il24	protein_coding	1	130882074	130887413	5340	interleukin 24	17.8178	2.75089	0.0568716	13	5	6	0	23	6	72
Gm36090	lncRNA	2	164533245	164549375	16131		45.1869	-2.74914	0.00446686	39	100	56	62	32	16	11
Akr1c14	protein_coding	13	4048999	4090560	41562	aldo-keto reductase family 1 member C14	4591.96	-2.74763	4.65596e-06	4814	6647	8831	5307	2666	1693	2186
Lipc	protein_coding	9	70798128	70952221	154094	lipase hepatic	1136.67	-2.74126	5.81579e-06	1355	1486	2302	1192	613	434	575
Zc3h12a	protein_coding	4	125118414	125127881	9468	zinc finger CCCH type containing 12A	324.326	2.73929	0.000335777	188	115	152	238	318	744	516
Fam198a	protein_coding	9	121950988	121988210	37223	family with sequence similarity 198 member A	780.1	-2.73872	0.000211962	757	1265	1083	1270	566	250	270
Gm35686	lncRNA	1	172930028	172960263	30236		48.3763	2.7355	0.00937439	13	27	25	31	147	40	55
Trem2	protein_coding	17	48346401	48352276	5876	triggering receptor expressed on myeloid cells 2	82.8778	2.7344	0.0192813	23	21	20	93	105	89	229
Ccl22	protein_coding	8	94745684	94751388	5705	chemokine (C-C motif) ligand 22	38.7439	2.73312	0.0141113	8	7	23	37	47	63	85
Aadac	protein_coding	3	60031788	60040157	8370	arylacetamide deacetylase (esterase)	1784.62	-2.73081	9.94496e-06	2007	2566	3521	1849	1038	680	831
St6galnac2	protein_coding	11	116676703	116695231	18529	ST6 (alpha-N-acetyl-neuraminyl-23-beta-galactosyl-13)-N-acetylgalactosaminide alpha-26-sialyltransferase 2	511.664	2.72745	6.14783e-05	342	208	217	345	699	1153	618
Cyp3a25	protein_coding	5	145977194	146009639	32446	cytochrome P450 family 3 subfamily a polypeptide 25	8255.82	-2.72627	0.000334675	6872	10626	19613	9186	4138	3228	4129
Gm29917	lncRNA	19	10046264	10047940	1677		110.362	-2.72608	0.000158256	125	211	114	167	61	60	33
Gja1	protein_coding	10	56377201	56390423	13223	gap junction protein alpha 1	2595.64	-2.72328	0.000334675	3150	4439	3083	3879	1888	646	1084
Ctse	protein_coding	1	131638314	131675507	37194	cathepsin E	3693.51	2.723	0.00234044	3395	1333	1186	1796	3599	5981	8564
4930404H11Rik	lncRNA	12	71540607	71556133	15527	RIKEN cDNA 4930404H11 gene	18.7346	-2.72123	0.0172561	15	26	44	23	8	12	3
Itgad	protein_coding	7	128173933	128205521	31589	integrin alpha D	35.258	2.72033	0.00485358	24	11	25	12	32	60	82
Plin4	protein_coding	17	56100587	56109947	9361	perilipin 4	236.199	-2.71915	0.0033839	201	236	605	296	156	89	70
LOC105244572	lncRNA	3	145858798	145860663	1866		59.8438	-2.71904	0.00204571	42	126	84	86	26	20	34
Rac2	protein_coding	15	78559169	78572783	13615	RAS-related C3 botulinum substrate 2	889.251	2.71762	0.0225374	257	128	212	1080	1506	1320	1720
A730067D02Rik	protein_coding	9	65488464	65529899	41436		30.4002	2.71715	0.00392077	21	13	16	13	40	31	78
Ccl4	protein_coding	11	83648624	83664683	16060	chemokine (C-C motif) ligand 4	37.0127	2.71609	0.0306556	7	9	5	45	66	51	76
Tnfsf13b	protein_coding	8	10006192	10119693	113502	tumor necrosis factor (ligand) superfamily member 13b	188.502	2.71597	0.00328827	77	54	71	189	226	304	398
Prkcq	protein_coding	2	11172382	11301226	128845	protein kinase C theta	208.136	2.71597	0.000674531	83	70	106	186	333	252	428
Mreg	protein_coding	1	72159233	72212307	53075	melanoregulin	488.317	-2.715	3.02176e-05	540	719	945	518	271	164	262
Serpina1b	protein_coding	12	63173	75506	12334	serine (or cysteine) preptidase inhibitor clade A member 1B	60819.8	-2.71471	0.000742967	66546	79827	140395	54813	37208	18060	28891
Hs3st6	protein_coding	17	24752950	24758690	5741	heparan sulfate (glucosamine) 3-O-sulfotransferase 6	17.9997	-2.71344	0.00523387	24	26	31	21	11	6	6
Ptprt	protein_coding	2	161521988	162661147	1139160	protein tyrosine phosphatase receptor type T	652.338	2.71173	0.013672	613	198	328	146	645	1975	661
Fitm1	protein_coding	14	55575674	55576952	1279	fat storage-inducing transmembrane protein 1	20.6224	-2.70727	0.0197086	17	32	53	17	5	6	13
Gm10804	lncRNA	2	93452819	93469874	17056	predicted gene 10804	30.9391	-2.70691	0.0378628	16	106	46	15	12	16	6
Cat	protein_coding	2	103453904	103485153	31250	catalase	19642.7	-2.70539	6.28638e-05	22220	27528	40569	19180	11054	6715	10234
Gm30054	lncRNA	14	20365964	20367839	1876		24.5867	2.70148	0.0030807	14	16	9	13	39	27	55
Ighv1-67	V_segment	12	115603940	115604233	294	immunoglobulin heavy variable V1-67	20.8412	2.69895	0.00888497	15	8	11	8	24	55	25
Tcaf2	protein_coding	6	42623043	42645041	21999	family with sequence similarity 115 member C	403.638	2.69746	0.0230544	421	122	104	123	262	510	1285
Chst11	protein_coding	10	82985380	83195907	210528	carbohydrate sulfotransferase 11	255.236	2.69727	0.000686023	120	114	94	221	257	521	460
Mab21l3	protein_coding	3	101813076	101836286	23211	mab-21-like 3 (C. elegans)	377.725	2.69626	0.00662924	183	165	198	229	427	1205	237
Aqp8	protein_coding	7	123462294	123468003	5710	aquaporin 8	1442.27	-2.69544	0.000346121	1528	2581	2276	1679	978	371	683
Hrh2	protein_coding	13	54191970	54236182	44213	histamine receptor H2	149.996	2.69331	0.0360711	18	36	27	189	248	196	337
Rab37	protein_coding	11	115091203	115162773	71571	RAB37 member RAS oncogene family	46.0637	2.69218	0.00230935	18	18	16	45	70	70	85
Muc20	protein_coding	16	32777419	32797435	20017	mucin 20	175.259	2.68831	0.00413195	107	49	59	150	183	428	250
Ttr	protein_coding	18	20665250	20674326	9077	transthyretin	66757.9	-2.68828	1.55566e-07	73965	84921	123754	86415	38013	28332	31906
Fa2h	protein_coding	8	111345138	111393821	48684	fatty acid 2-hydroxylase	422.628	-2.68802	0.00149897	354	789	533	699	314	144	125
Dennd1c	protein_coding	17	57066051	57078510	12460	DENN/MADD domain containing 1C	203.071	2.68542	0.00498189	74	57	81	210	299	254	446
LOC105246720	lncRNA	1	139804165	139806699	2535		200.311	-2.68369	3.57843e-05	216	286	410	201	95	98	96
Gpr114	protein_coding	8	94921811	94943293	21483	G protein-coupled receptor 114	120.088	2.68289	0.0217001	25	21	45	141	191	166	252
1700110K17Rik	lncRNA	9	40333472	40343337	9866	RIKEN cDNA 1700110K17 gene	163.501	-2.6815	0.000215106	218	300	139	255	54	82	98
Them5	protein_coding	3	94342099	94347352	5254	thioesterase superfamily member 5	34.0885	-2.67891	0.000174484	45	48	53	44	16	16	17
Csf2rb2	protein_coding	15	78282507	78305721	23215	colony stimulating factor 2 receptor beta 2 low-affinity (granulocyte-macrophage)	402.897	2.67606	0.0203548	183	59	124	421	541	417	1076
Fn3k	protein_coding	11	121434809	121450491	15683	fructosamine 3 kinase	137.571	-2.67583	3.1333e-06	156	213	239	153	75	61	65
Casq2	protein_coding	3	102086420	102146517	60098	calsequestrin 2	107.115	-2.67577	0.000663595	126	228	128	117	72	43	35
Reg3b	protein_coding	6	78370885	78373466	2582	regenerating islet-derived 3 beta	607.683	2.67231	0.0701901	357	27	59	13	267	2823	707
Nfatc2	protein_coding	2	168476410	168601657	125248	nuclear factor of activated T cells cytoplasmic calcineurin dependent 2	557.361	2.67075	0.0093311	568	140	160	274	640	740	1381
Tenm4	protein_coding	7	96171237	96911093	739857	teneurin transmembrane protein 4	441.38	2.67029	0.0164028	460	127	176	114	306	790	1116
Siglece	protein_coding	7	43651070	43660179	9110	sialic acid binding Ig-like lectin E	169.953	2.66973	0.0378628	23	27	57	201	457	146	277
Cyp2d9	protein_coding	15	82452377	82456827	4451	cytochrome P450 family 2 subfamily d polypeptide 9	5399.74	-2.66938	0.00143412	5895	7094	11812	5465	3421	1288	2824
Htr1d	protein_coding	4	136423522	136444405	20884	5-hydroxytryptamine (serotonin) receptor 1D	43.2485	-2.6675	0.0378628	98	39	104	13	18	25	6
Gm31131	lncRNA	14	36969947	36984705	14759		351.009	-2.66634	0.000345506	398	498	752	309	212	127	161
Lox	protein_coding	18	52516060	52529867	13808	lysyl oxidase	640.407	2.66407	0.0323037	284	124	187	604	596	366	2321
Ptgs2	protein_coding	1	150100124	150108017	7894	prostaglandin-endoperoxide synthase 2	573.499	2.6618	0.0335259	485	86	90	409	424	763	1759
4933413J09Rik	lncRNA	14	26357547	26400456	42910	RIKEN cDNA 4933413J09 gene	22.6419	-2.66155	0.0027789	23	37	37	31	11	8	11
Rasgrp1	protein_coding	2	117279993	117342877	62885	RAS guanyl releasing protein 1	749.486	2.66133	0.0155453	258	139	245	861	1197	936	1610
Syt9	protein_coding	7	107370704	107548656	177953	synaptotagmin IX	69.4119	-2.65969	1.02631e-05	83	107	104	92	40	26	36
Spp2	protein_coding	1	88406967	88428300	21334	secreted phosphoprotein 2	497.067	-2.65941	0.00105847	448	688	1173	469	289	176	235
Lcn2	protein_coding	2	32384637	32387739	3103	lipocalin 2	8275.18	2.65906	0.0756091	657	331	1431	6218	19739	22791	6758
LOC105245586	lncRNA	13	92706239	92707986	1748		19.3722	-2.65904	0.00977026	18	29	40	23	12	7	6
Gm29684	lncRNA	10	95141860	95148742	6883		119.958	2.65874	0.074863	85	10	12	6	35	216	476
Slamf6	protein_coding	1	171917199	171953170	35972	SLAM family member 6	230.869	2.65778	0.00650889	79	66	109	229	305	259	569
Rab15	protein_coding	12	76797960	76822761	24802	RAB15 member RAS oncogene family	157.74	2.65613	0.0305867	155	28	77	39	108	513	184
Slc15a3	protein_coding	19	10842544	10857915	15372	solute carrier family 15 member 3	287.056	2.65441	0.0306556	57	52	78	358	422	354	688
Epb4.2	protein_coding	2	121018215	121036755	18541	erythrocyte protein band 4.2	28.015	2.65379	0.0142046	21	14	14	8	32	26	81
Serpina1a	protein_coding	12	103853295	103863619	10325	serine (or cysteine) peptidase inhibitor clade A member 1A	146.379	-2.65076	0.00373425	199	229	288	108	98	33	70
Aqp4	protein_coding	18	15389394	15410977	21584	aquaporin 4	58.4822	-2.64992	0.00750785	89	113	101	28	33	20	25
Gm30849	lncRNA	9	90315448	90317639	2192		17.1303	-2.64972	0.0140116	19	23	36	20	5	5	12
LOC105243850	lncRNA	11	16687946	16742258	54313		15.9754	-2.64929	0.0313859	21	22	41	9	11	5	4
Duoxa2	protein_coding	2	122298900	122302885	3986	dual oxidase maturation factor 2	3867.81	2.64761	0.0658146	3457	275	594	1672	4629	9802	6647
F730043M19Rik	lncRNA	12	33111711	33147586	35876	RIKEN cDNA F730043M19 gene	59.1551	2.64699	0.0148023	22	9	27	61	86	76	132
Cd33	protein_coding	7	43527399	43544428	17030	CD33 antigen	236.127	2.64528	3.83938e-05	139	85	176	129	318	334	473
Gimap1os	misc_RNA	6	48739150	48742278	3129		23.9626	2.64444	0.00484977	8	8	18	16	37	30	50
Gm4756	protein_coding	12	72605750	72629020	23271		599.627	-2.6432	0.00102696	636	802	1409	499	310	210	331
LOC545966	misc_RNA	7	48877958	48913067	35110		510.705	-2.6408	0.0153344	887	915	888	222	182	103	379
Il27ra	protein_coding	8	84030286	84042629	12344	interleukin 27 receptor alpha	153.159	2.63902	0.00485456	35	59	79	153	229	232	286
Il1rl1	protein_coding	1	40404864	40465418	60555	interleukin 1 receptor-like 1	263.723	2.63687	0.00714832	260	90	90	115	262	350	680
Abca8a	protein_coding	11	110025634	110097583	71950	ATP-binding cassette sub-family A (ABC1) member 8a	2798.85	-2.6321	4.66096e-05	3117	3983	5776	2605	1561	1267	1282
Tnni2	protein_coding	7	142440494	142444410	3917	troponin I skeletal fast 2	113.858	2.63208	0.00294604	99	38	31	77	147	216	188
Hbb-b2	protein_coding	7	53494	54867	1374	hemoglobin beta adult minor chain	2970.6	2.62991	0.0292549	1018	1916	1860	976	2189	1457	11377
9330175E14Rik	lncRNA	8	94433127	94435103	1977	RIKEN cDNA 9330175E14 gene	42.6478	2.6296	0.029248	11	5	16	50	81	67	68
Rnu12	snRNA	15	83149645	83149794	150	RNA U12 small nuclear	562.16	2.62951	0.000153397	471	213	223	346	978	740	963
LOC105243300	lncRNA	8	117675768	117680613	4846		37.6572	-2.62874	0.0145148	44	87	64	20	21	10	18
Myof	protein_coding	19	37899036	38043577	144542	myoferlin	3877.05	2.62849	0.00593258	2687	1015	1103	3417	4680	5746	8491
Dhdh	protein_coding	7	45473563	45488873	15311	dihydrodiol dehydrogenase (dimeric)	2933.87	-2.62217	4.19004e-05	3359	4450	5458	2942	1799	1040	1489
LOC102639456	protein_coding	6	63253132	63256938	3807		15.7289	-2.61722	0.0116953	20	23	30	16	9	7	5
Aspg	protein_coding	12	112106683	112127573	20891	asparaginase homolog (S. cerevisiae)	1426.02	-2.61485	0.000309553	1613	2094	3013	1185	827	557	693
A630001G21Rik	protein_coding	1	85717083	85736656	19574	RIKEN cDNA A630001G21 gene	149.064	2.61438	0.00209054	60	46	90	130	209	179	330
Lag3	protein_coding	6	124904359	124912435	8077	lymphocyte-activation gene 3	25.7558	2.61184	0.00124597	13	11	15	17	47	33	44
Wnt7a	protein_coding	6	91363983	91411369	47387	wingless-type MMTV integration site family member 7A	102.147	2.60992	0.017411	115	25	42	26	118	232	157
Batf3	protein_coding	1	191098414	191108943	10530	basic leucine zipper transcription factor ATF-like 3	31.9698	2.60965	0.0434073	3	9	10	37	51	32	81
Bpifb1	protein_coding	2	154190818	154220343	29526	BPI fold containing family B member 1	132.906	2.60928	0.0740858	56	9	13	5	12	79	756
Rbp1	protein_coding	9	98422961	98446551	23591	retinol binding protein 1 cellular	963.452	2.60883	0.00564149	979	270	359	455	1067	1514	2099
Gfi1	protein_coding	5	107716655	107726031	9377	growth factor independent 1	40.0999	2.60862	0.0267343	11	8	11	49	62	66	73
Acot1	protein_coding	12	84009502	84017670	8169	acyl-CoA thioesterase 1	125.573	-2.60655	2.85832e-05	141	196	217	138	50	76	60
Rgs14	protein_coding	13	55369712	55384691	14980	regulator of G-protein signaling 14	85.9469	2.60588	0.00598686	38	25	31	90	147	105	166
Gm30020	lncRNA	18	80500125	80528159	28035		162.607	-2.60501	0.0056856	191	273	148	301	124	32	70
Cyth4	protein_coding	15	78597047	78622019	24973	cytohesin 4	663.883	2.60473	0.0179082	182	144	266	766	1058	757	1473
Fgf23	protein_coding	6	127072902	127082296	9395	fibroblast growth factor 23	15.6186	2.59813	0.0570308	10	1	2	14	14	21	47
Mstn	protein_coding	1	53061663	53068079	6417	myostatin	191.993	-2.59758	0.0276129	173	401	264	262	181	30	33
Mdfi	protein_coding	17	47815328	47834691	19364	MyoD family inhibitor	55.0231	2.5966	0.0013003	48	26	18	29	66	98	100
Spock3	protein_coding	8	62951090	63357101	406012	sparc/osteonectin cwcv and kazal-like domains proteoglycan 3	65.899	-2.59631	0.00234904	84	144	72	67	43	20	31
Cd84	protein_coding	1	171839697	171890718	51022	CD84 antigen	1061.85	2.59503	0.0175524	313	259	375	1240	1468	1274	2504
9130208D14Rik	misc_RNA	7	105823257	105856011	32755		240.964	2.59446	0.0242529	42	62	91	292	383	360	458
Gvin1	protein_coding	7	106156535	106215377	58843	GTPase very large interferon inducible 1	36.017	2.59378	0.0678133	6	2	4	47	42	70	80
Ptpn7	protein_coding	1	135131840	135145328	13489	protein tyrosine phosphatase non-receptor type 7	199.565	2.5933	0.0285357	62	42	45	249	290	266	444
Il12b	protein_coding	11	44400063	44414677	14615	interleukin 12b	37.3414	2.59156	0.0273165	7	11	12	44	58	80	49
Gm33755	pseudogene	19	22260003	22262751	2749		257.229	-2.58854	0.00968595	190	499	260	498	198	59	96
Itgb7	protein_coding	15	102215994	102231958	15965	integrin beta 7	558.955	2.58758	0.0378628	133	95	116	736	927	768	1137
Gm36496	lncRNA	12	25187505	25189552	2048		21.2715	2.587	0.0399074	8	2	5	25	32	44	33
Lypd5	protein_coding	7	24349224	24353833	4610	Ly6/Plaur domain containing 5	44.0079	-2.58411	0.00843252	44	101	38	64	27	22	11
Duox1	protein_coding	2	122313811	122349226	35416	dual oxidase 1	104.62	2.5835	0.0175245	117	31	37	31	102	247	166
Hcst	protein_coding	7	30417712	30419854	2143	hematopoietic cell signal transducer	24.1657	2.58205	0.016561	8	7	9	26	30	41	48
Ighv1-82	V_segment	12	115952538	115952831	294	immunoglobulin heavy variable 1-82	17.3078	2.57841	0.0298099	4	10	17	3	22	38	27
Fgl1	protein_coding	8	41191434	41217978	26545	fibrinogen-like protein 1	2272.71	2.57777	0.029873	610	383	880	2677	5776	2304	3279
Igkv6-15	V_segment	6	70406469	70406992	524	immunoglobulin kappa variable 6-15	48.5376	2.57743	0.0552711	16	26	43	3	32	167	52
Kirrel3os	misc_RNA	9	34870657	35007686	137030		604.693	-2.57656	0.00489453	796	1340	707	534	273	141	442
Sned1	protein_coding	1	93235815	93301065	65251	sushi nidogen and EGF-like domains 1	952.935	-2.57622	2.85832e-05	1162	1603	1578	895	606	427	400
Clec7a	protein_coding	6	129461591	129472777	11187	C-type lectin domain family 7 member a	1375.34	2.57589	0.0830552	188	151	266	1397	1398	1870	4356
Itgb6	protein_coding	2	60598292	60722603	124312	integrin beta 6	444.254	2.57547	0.00588047	429	202	150	183	375	966	806
Hsd3b3	protein_coding	3	98741476	98763128	21653	hydroxy-delta-5-steroid dehydrogenase 3 beta- and steroid delta-isomerase 3	690.243	-2.57427	1.38479e-06	687	1003	906	1185	359	293	398
Mcm10	protein_coding	2	4990724	5012848	22125	minichromosome maintenance deficient 10 (S. cerevisiae)	425.589	-2.57341	0.00192304	511	693	844	315	188	139	289
Cyp3a11	protein_coding	5	145854607	145879854	25248	cytochrome P450 family 3 subfamily a polypeptide 11	51935.8	-2.57131	0.000448021	45357	56242	111282	73989	19352	30822	26507
Ttc39c	protein_coding	18	12643533	12737052	93520	tetratricopeptide repeat domain 39C	2302.92	-2.57073	0.0022584	2483	3153	5078	2081	1181	627	1517
Uox	protein_coding	3	146597149	146631483	34335	urate oxidase	6737.28	-2.57067	4.04429e-05	6814	10388	13063	6764	3869	3042	3221
Prex1	protein_coding	2	166566345	166713832	147488	phosphatidylinositol-345-trisphosphate-dependent Rac exchange factor 1	870.802	2.57064	0.00688518	413	257	308	906	1270	1007	1934
Akr1c19	protein_coding	13	4233504	4248361	14858	aldo-keto reductase family 1 member C19	3403.23	-2.56961	5.38537e-05	3594	6418	4616	4084	2165	1758	1188
Orm2	protein_coding	4	63362449	63365877	3429	orosomucoid 2	4080.43	2.56958	0.0823446	128	89	149	2697	15193	3899	6409
Lactb2	protein_coding	1	13625893	13660605	34713	lactamase beta 2	2824.39	-2.56873	0.000121033	3532	4127	5473	2418	1640	1082	1499
Sp100	protein_coding	1	85649840	85709998	60159	nuclear antigen Sp100	1077.11	2.56833	0.00861415	280	372	457	1208	1610	1744	1868
Map4k1	protein_coding	7	28982050	29003279	21230	mitogen-activated protein kinase kinase kinase kinase 1	219.681	2.56822	0.013319	64	71	78	253	320	281	472
Cdkl1	protein_coding	12	69746846	69791219	44374	cyclin-dependent kinase-like 1 (CDC2-related kinase)	70.4411	-2.56631	0.00118472	110	136	77	67	41	39	23
Nr0b2	protein_coding	4	133553390	133556536	3147	nuclear receptor subfamily 0 group B member 2	383.358	-2.56559	0.000306749	352	545	476	741	256	138	175
LOC105243979	lncRNA	11	33889170	33895850	6681		27.8176	-2.56558	0.017057	31	48	59	19	18	6	13
Osbpl6	protein_coding	2	76406508	76600647	194140	oxysterol binding protein-like 6	263.572	-2.56548	1.34968e-05	286	454	324	382	174	111	114
Unc13a	protein_coding	8	71626712	71671775	45064	unc-13 homolog A (C. elegans)	80.7609	2.56548	0.00323162	57	38	31	52	119	71	198
AI593442	protein_coding	9	52673032	52680064	7033	expressed sequence AI593442	60.9352	-2.56538	0.00432288	67	145	75	52	35	22	30
Lrg1	protein_coding	17	56119678	56121946	2269	leucine-rich alpha-2-glycoprotein 1	1863.47	2.56523	0.0094812	565	568	910	1959	4387	2190	2465
Omd	protein_coding	13	49579754	49592612	12859	osteomodulin	52.8736	-2.56521	0.000607412	67	91	87	47	28	22	28
Tcf24	protein_coding	1	9960163	9968436	8274	transcription factor 24	46.1991	-2.56268	0.00915591	88	79	67	25	16	28	21
LOC105247125	lncRNA	4	46576260	46584930	8671		336.488	2.56244	0.00312091	242	126	121	255	614	709	289
Shh	protein_coding	5	28456840	28467101	10262	sonic hedgehog	1431.86	-2.56223	0.00883781	1638	2407	1164	2813	1088	270	644
LOC105245174	lncRNA	13	9268966	9275507	6542		26.2645	-2.55762	0.0056856	34	47	37	29	19	8	10
Enpep	protein_coding	3	129269177	129332749	63573	glutamyl aminopeptidase	1582.82	-2.55511	1.15173e-05	1677	2507	2127	2361	1067	578	764
Gdf6	protein_coding	4	9844372	9862345	17974	growth differentiation factor 6	46.1513	2.55442	0.037432	22	24	16	29	40	23	168
Arntl2	protein_coding	6	3305036	3332270	27235	aryl hydrocarbon receptor nuclear translocator-like 2	103.394	2.55094	0.00600488	106	45	35	40	119	161	218
Gp2	protein_coding	7	119442542	119459272	16731	glycoprotein 2 (zymogen granule membrane)	944.38	2.54925	0.0822841	239	173	147	934	2446	2161	511
Fos	protein_coding	12	85473901	85477269	3369	FBJ osteosarcoma oncogene	637.657	2.54809	0.00130533	494	228	259	454	643	1292	1094
LOC105245290	lncRNA	10	114743356	114761839	18484		17.5503	-2.54627	0.0379462	29	25	38	9	4	13	6
C130026I21Rik	protein_coding	1	85241286	85270566	29281	RIKEN cDNA C130026I21 gene	103.264	2.54315	0.00319738	34	54	40	102	193	131	169
Fam65b	protein_coding	13	24501534	24733806	232273	family with sequence similarity 65 member B	394.516	2.54299	0.000409215	157	160	221	362	548	605	709
Gm36486	lncRNA	17	29430803	29437600	6798		20.4451	2.54245	0.074756	2	4	4	24	21	16	72
Ppara	protein_coding	15	85728192	85806851	78660	peroxisome proliferator activated receptor alpha	1473.3	-2.54091	0.00345871	1454	2015	3445	1262	952	439	747
Nfkbid	protein_coding	7	30421729	30428746	7018	nuclear factor of kappa light polypeptide gene enhancer in B cells inhibitor delta	84.998	2.53962	0.00528398	45	21	44	78	108	116	184
Btn2a2	protein_coding	13	23477049	23488858	11810	butyrophilin subfamily 2 member A2	37.9708	2.53501	0.0242662	10	13	17	39	31	69	87
Csf3r	protein_coding	4	126023441	126044975	21535	colony stimulating factor 3 receptor (granulocyte)	1044.6	2.53429	0.0230186	231	174	883	898	1510	1888	1728
Hmha1	protein_coding	10	80016672	80031471	14800	histocompatibility (minor) HA-1	985.956	2.53363	0.00147353	414	379	499	935	1473	1157	2044
Klf4	protein_coding	4	55527137	55532475	5339	Kruppel-like factor 4 (gut)	410.463	2.53182	0.0280253	442	102	93	212	351	584	1089
Gm11967	lncRNA	11	5915285	5916752	1468		25.5636	-2.53131	0.0140231	32	41	53	18	17	10	9
Slfn10-ps	misc_RNA	11	83028123	83040533	12411	schlafen 10 pseudogene	96.7772	2.53092	0.0154417	36	29	29	113	130	144	196
Dpep2	protein_coding	8	105984945	106006348	21404	dipeptidase 2	115.996	2.53064	0.0355914	35	39	30	131	134	93	350
Gcnt4	protein_coding	13	96924352	96950914	26563	glucosaminyl (N-acetyl) transferase 4 core 2 (beta-16-N-acetylglucosaminyltransferase)	89.3381	-2.52894	0.00569173	131	123	190	52	54	36	39
Sla2	protein_coding	2	156872922	156887241	14320	Src-like-adaptor 2	56.3024	2.52719	0.00040438	35	22	25	47	85	90	90
Ces3a	protein_coding	8	105048577	105061928	13352	carboxylesterase 3A	19342.1	-2.52484	0.00569032	21705	26808	38808	20130	12142	3660	12143
LOC105244087	lncRNA	2	18188664	18196576	7913		33.1503	-2.52476	0.00717705	41	75	32	36	20	12	15
Egr3	protein_coding	14	70077445	70082613	5169	early growth response 3	28.1651	2.5228	0.00172956	17	13	14	20	40	39	55
Mnda	protein_coding	1	173896341	173913046	16706	myeloid cell nuclear differentiation antigen	16.6779	2.52153	0.0725707	2	2	3	22	32	19	36
LOC105246812	lncRNA	8	93111146	93118297	7152		60.2281	-2.51958	0.0180964	89	108	111	31	26	14	43
C8g	protein_coding	2	25498650	25501926	3277	complement component 8 gamma polypeptide	1212.9	-2.51779	0.000214951	1253	1521	2565	1310	695	476	671
Klb	protein_coding	5	65348411	65384020	35610	klotho beta	380.386	-2.51726	0.00138126	360	566	787	383	266	140	161
Runx1	protein_coding	16	92601466	92826074	224609	runt related transcription factor 1	1292.1	2.51615	0.00408916	1196	451	431	815	1398	2069	2684
Ftcd	protein_coding	10	76575648	76590340	14693	formiminotransferase cyclodeaminase	2661.82	-2.5144	0.000901586	3090	4150	5307	2094	1713	997	1282
Umod	protein_coding	7	119462708	119479262	16555	uromodulin	156.89	-2.51404	0.00257823	173	294	125	275	111	60	61
Gm34795	lncRNA	8	13590313	13591997	1685		17.5434	-2.51378	0.0378628	19	48	15	18	12	5	6
Atg9b	protein_coding	5	24384181	24392143	7963	autophagy related 9B	59.3877	2.51348	0.0437716	65	11	16	26	48	67	182
Fam47e	protein_coding	5	92554951	92591285	36335	family with sequence similarity 47 member E	31.5033	-2.51198	0.00528926	50	44	54	27	18	9	18
A2m	protein_coding	6	121636166	121679238	43073	alpha-2-macroglobulin	127.066	2.51111	0.0145078	78	57	65	76	147	78	389
Hvcn1	protein_coding	5	122206807	122242297	35491	hydrogen voltage-gated channel 1	302.538	2.50875	0.0206087	100	76	99	370	470	408	595
Tmsb10	protein_coding	6	72957347	72958748	1402	thymosin beta 10	1560.71	2.50408	0.0152582	688	435	461	1803	2024	2269	3245
Snord34	snoRNA	7	45126603	45126668	66	small nucleolar RNA C/D box 34	235.353	2.50373	0.000552467	149	210	95	89	404	342	359
Tifa	protein_coding	3	127788857	127798394	9538	TRAF-interacting protein with forkhead-associated domain	713.269	2.50292	0.0293857	163	184	265	882	1499	776	1223
Slamf7	protein_coding	1	171632403	171653037	20635	SLAM family member 7	414.067	2.50232	0.0487781	77	92	86	568	705	579	792
Rhov	protein_coding	2	119269201	119278008	8808	ras homolog gene family member V	17.3375	2.50155	0.012428	13	6	8	11	23	37	24
Gsta1	protein_coding	9	78230669	78242683	12015	glutathione S-transferase alpha 1 (Ya)	41.8568	2.50104	0.0488399	12	11	19	40	39	144	28
Mcoln2	protein_coding	3	146149796	146195514	45719	mucolipin 2	187.27	2.5007	0.0167865	85	50	68	202	206	235	465
Gm34360	lncRNA	14	45661477	45665793	4317		15.4516	2.49926	0.0304158	5	7	14	6	23	15	38
Efna4	protein_coding	3	89333393	89338028	4636	ephrin A4	41.0997	2.49879	0.0135381	43	13	16	18	47	62	90
Btbd17	protein_coding	11	114790669	114802640	11972	BTB (POZ) domain containing 17	52.8594	2.49848	0.0761269	71	8	9	7	47	67	162
LOC105246371	lncRNA	18	12639046	12650815	11770		43.5605	-2.49465	0.0172561	70	73	82	19	24	22	15
Aox1	protein_coding	1	58029809	58106410	76602	aldehyde oxidase 1	1775.78	-2.49286	3.30379e-05	1906	2309	3544	1919	842	869	1041
Cyp2a4	protein_coding	7	26307192	26315088	7897	cytochrome P450 family 2 subfamily a polypeptide 4	873.508	-2.49223	0.0110931	885	1115	1795	1065	231	783	241
Pnkd	protein_coding	1	74284597	74353692	69096	paroxysmal nonkinesiogenic dyskinesia	1416.13	-2.49216	0.000461358	1588	2295	1991	1881	1100	441	617
Gpr176	protein_coding	2	118277096	118373419	96324	G protein-coupled receptor 176	27.1596	2.49199	0.0073047	18	14	12	17	34	30	65
Gm36869	protein_coding	5	138341770	138359898	18129		145.226	2.49195	0.0227464	27	50	66	168	280	195	231
Pcdh11x	protein_coding	X	120290264	120910622	620359	protocadherin 11 X-linked	166.334	-2.49172	0.006404	155	327	183	256	137	49	57
E130012A19Rik	protein_coding	11	97627387	97629716	2330	RIKEN cDNA E130012A19 gene	29.2225	2.49019	0.0874018	32	4	4	9	25	12	119
Hao1	protein_coding	2	134497361	134554352	56992	hydroxyacid oxidase 1 liver	1898.77	-2.49001	0.00323893	2137	2635	4048	1648	1313	534	977
Gpr35	protein_coding	1	92950862	92986391	35530	G protein-coupled receptor 35	377.389	2.48986	0.0296766	138	79	138	440	467	399	980
Foxo6	protein_coding	4	120267078	120287261	20184	forkhead box O6	34.6322	-2.48858	0.00348792	41	69	41	40	18	12	21
Camk4	protein_coding	18	32934957	33195767	260811	calcium/calmodulin-dependent protein kinase IV	141.131	2.48853	1.81427e-07	76	80	96	85	200	201	250
Akna	protein_coding	4	63367127	63410758	43632	AT-hook transcription factor	1092.79	2.4854	0.000972748	558	445	492	1029	1575	1355	2196
Fgf1	protein_coding	18	38838672	38929470	90799	fibroblast growth factor 1	898.312	-2.48259	9.51831e-07	1196	1237	1466	976	584	399	431
Pdcd1	protein_coding	1	94038305	94052553	14249	programmed cell death 1	18.6954	2.48243	0.0150782	11	5	8	17	25	36	29
Crtam	protein_coding	9	40972798	41004628	31831	cytotoxic and regulatory T cell molecule	25.3407	2.48217	0.0218925	4	11	13	26	43	39	41
Plekhg4	protein_coding	8	105369441	105382862	13422	pleckstrin homology domain containing family G (with RhoGef domain) member 4	20.6684	2.48156	0.0257901	8	5	10	21	30	24	47
Gm33649	lncRNA	19	22510057	22517465	7409		306.565	-2.48034	0.016189	241	586	249	634	240	74	122
0610038B21Rik	lncRNA	8	77517056	77518578	1523	RIKEN cDNA 0610038B21 gene	16.1736	-2.47938	0.0162795	24	26	14	26	7	6	10
Gm33562	lncRNA	9	74792582	74863136	70555		107.122	-2.47936	0.00280919	129	236	113	111	62	34	64
Cd83	protein_coding	13	43785112	43803133	18022	CD83 antigen	160.809	2.47888	0.0193505	49	46	60	194	248	224	304
Txlnb	protein_coding	10	17796091	17845665	49575	taxilin beta	357.254	-2.47753	0.000977982	423	733	329	472	250	152	142
Wtip	protein_coding	7	34109541	34133525	23985	WT1-interacting protein	198.706	2.47662	0.002848	177	88	64	126	223	312	402
Acsm3	protein_coding	7	119760883	119784896	24014	acyl-CoA synthetase medium-chain family member 3	1347.89	-2.47623	5.81579e-06	1383	1943	2018	1976	916	573	626
Cd80	protein_coding	16	38455568	38498546	42979	CD80 antigen	76.4176	2.47489	0.000876153	48	23	58	48	117	101	140
Gm33009	lncRNA	4	49474707	49487266	12560		29.1093	-2.47305	0.0105955	48	32	58	23	11	18	12
9530036O11Rik	lncRNA	5	28466984	28719209	252226	RIKEN cDNA 9530036O11Rik	125.211	-2.46889	0.00454497	140	231	98	221	78	36	73
Ttc9	protein_coding	12	81629771	81664941	35171	tetratricopeptide repeat domain 9	180.345	2.46872	0.00224038	118	100	59	137	178	393	277
Gm33377	lncRNA	10	95817321	95896811	79491		24.6399	-2.46736	0.0203628	26	38	57	17	12	13	10
Myo1g	protein_coding	11	6506548	6520960	14413	myosin IG	511.118	2.46642	0.0421569	127	107	157	668	729	593	1197
Pbld2	protein_coding	10	63024049	63058813	34765	phenazine biosynthesis-like protein domain containing 2	859.697	-2.46582	7.7348e-05	957	1149	1702	870	497	372	472
Gm35696	lncRNA	10	121505055	121526473	21419		48.0231	-2.46432	0.0495834	67	63	127	17	8	23	32
Meiob	protein_coding	17	24804301	24839788	35488	meiosis specific with OB domains	231.63	-2.46423	0.000105641	249	319	453	241	135	107	119
Sftpd	protein_coding	14	41172212	41185198	12987	surfactant associated protein D	1242.84	2.46419	0.0377348	507	368	291	1441	1521	3557	1014
Paqr9	protein_coding	9	95559817	95562121	2305	progestin and adipoQ receptor family member IX	785.648	-2.46313	0.0101528	954	952	1929	516	533	235	382
Ccbl1	protein_coding	2	30185124	30206295	21172	cysteine conjugate-beta lyase 1	993.495	-2.46297	5.7424e-05	1155	1309	1940	998	610	446	497
Brca1	protein_coding	11	101488754	101551956	63203	breast cancer 1	279.004	2.46289	0.000418532	153	101	159	241	347	439	514
Olfr56	protein_coding	11	7146	144987	137842	olfactory receptor 56	22.6313	2.46247	0.0325219	7	9	5	26	28	45	37
Prom1	protein_coding	5	43993621	44102252	108632	prominin 1	3939.78	2.46217	0.0153344	3311	1581	1266	2559	3031	11145	4685
LOC102641467	protein_coding	7	65858544	65862172	3629		28.9869	-2.46124	0.0136656	38	33	65	25	18	16	9
Arhgap9	protein_coding	10	127321959	127329946	7988	Rho GTPase activating protein 9	187.574	2.46113	0.0245996	48	50	81	228	297	250	360
Gm30842	lncRNA	6	121137464	121155124	17661		107.499	-2.46044	0.00579694	152	173	196	70	41	41	78
Csf2rb	protein_coding	15	78325797	78351001	25205	colony stimulating factor 2 receptor beta low-affinity (granulocyte-macrophage)	1017.5	2.45999	0.04387	301	167	353	1288	1372	1125	2516
Fcrlb	protein_coding	1	170906852	170913860	7009	Fc receptor-like B	15.8541	2.45819	0.0292031	6	9	6	12	18	17	41
n-Ts2	tRNA	7	19301244	19301329	86		146.871	-2.45757	0.0557779	192	516	79	53	68	75	45
Prdm1	protein_coding	10	44437174	44528560	91387	PR domain containing 1 with ZNF domain	197.871	2.45693	0.000919722	89	79	119	175	248	277	398
Gm29721	protein_coding	17	6535973	6599379	63407		21.1883	2.45568	0.0056856	14	13	9	13	34	27	39
LOC102633938	lncRNA	16	24271143	24296233	25091		1036.99	-2.45363	0.00155014	1099	1486	2171	918	697	374	514
Cyp2c54	protein_coding	19	40037940	40073845	35906	cytochrome P450 family 2 subfamily c polypeptide 54	1532.02	-2.45353	0.00352799	1715	2130	2989	1578	1062	370	880
Gna15	protein_coding	10	81502313	81524472	22160	guanine nucleotide binding protein alpha 15	94.2555	2.45331	0.0389447	32	14	42	111	153	101	208
Coro1a	protein_coding	7	126699774	126704816	5043	coronin actin binding protein 1A	861.251	2.45294	0.046661	199	159	259	1165	1465	1153	1629
Pdzd7	protein_coding	19	45026907	45058308	31402	PDZ domain containing 7	130.893	-2.45236	8.29341e-05	173	230	159	150	86	68	51
C8b	protein_coding	4	104764576	104804549	39974	complement component 8 beta polypeptide	4775.65	-2.45138	0.00150802	4973	6667	8988	5490	3380	1337	2595
1810010D01Rik	lncRNA	7	145205818	145208119	2302	RIKEN cDNA 1810010D01 gene	109.59	-2.45049	0.0652006	202	188	137	104	107	6	24
Gypa	protein_coding	8	80493981	80510785	16805	glycophorin A	40.2748	2.45021	0.0295641	23	22	25	17	41	27	127
Gm14005	lncRNA	2	128298663	128429351	130689	predicted gene 14005	86.5165	2.45011	0.0010764	51	31	46	74	122	110	171
Tlr8	protein_coding	X	167241123	167264329	23207	toll-like receptor 8	452.118	2.44955	0.0508871	92	100	151	583	686	393	1160
Metrnl	protein_coding	11	121702427	121717389	14963	meteorin glial cell differentiation regulator-like	133.038	2.44594	0.0247262	69	33	44	144	175	134	332
Ripk3	protein_coding	14	55784995	55788857	3863	receptor-interacting serine-threonine kinase 3	186.039	2.44475	0.0197919	79	54	58	220	224	288	380
Cyp2d37-ps	misc_RNA	15	82688750	82690058	1309	cytochrome P450 family 2 subfamily d polypeptide 37 pseudogene	582.968	-2.44469	0.00599034	519	759	1414	515	348	192	333
Sphk1	protein_coding	11	116529817	116536675	6859	sphingosine kinase 1	334.256	-2.44446	1.97063e-05	458	519	362	471	226	127	175
Rec8	protein_coding	14	55618166	55625395	7230	REC8 meiotic recombination protein	24.2108	2.44235	0.0350156	15	14	15	8	19	25	74
Cited1	protein_coding	X	102247378	102252181	4804	Cbp/p300-interacting transactivator with Glu/Asp-rich carboxy-terminal domain 1	40.7953	-2.4409	0.0448939	41	89	40	61	39	6	11
Gm12405	lncRNA	4	41639008	41654639	15632		31.3563	-2.43983	0.0220378	45	39	71	20	14	21	10
Emilin2	protein_coding	17	71252172	71311639	59468	elastin microfibril interfacer 2	584.626	2.43979	0.0434073	194	114	221	700	744	502	1617
Pik3r3	protein_coding	4	116221528	116303056	81529	phosphatidylinositol 3 kinase regulatory subunit polypeptide 3 (p55)	359.383	2.43948	0.0131152	383	130	146	150	331	552	825
Me3	protein_coding	7	89632197	89854359	222163	malic enzyme 3 NADP(+)-dependent mitochondrial	793.618	-2.43884	0.0102987	806	1405	700	1469	679	225	270
Dnah11	protein_coding	12	117877982	118199043	321062	dynein axonemal heavy chain 11	196.653	-2.438	0.00382701	229	395	326	129	120	92	86
Cd69	protein_coding	6	129267324	129275369	8046	CD69 antigen	77.7336	2.43796	0.0504102	22	15	20	104	100	116	167
Car1	protein_coding	3	14766214	14808365	42152	carbonic anhydrase 1	65.6272	-2.43762	0.00408749	65	113	124	58	32	25	43
Cyp26a1	protein_coding	19	37697808	37701536	3729	cytochrome P450 family 26 subfamily a polypeptide 1	98.8122	-2.43476	0.000114169	163	118	125	130	48	69	38
Itga4	protein_coding	2	79255426	79333114	77689	integrin alpha 4	1890.38	2.43461	0.0391474	469	424	642	2487	3050	2364	3796
Clca3a1	protein_coding	3	144729697	144760972	31276	chloride channel calcium activated 3A1	596.673	2.43455	0.00695017	223	206	307	630	1175	936	699
Snora62	snoRNA	9	120130434	120130563	130	small nucleolar RNA H/ACA box 62	138.856	2.43417	2.26889e-06	89	95	66	86	201	246	190
Gjb3	protein_coding	4	127325235	127330836	5602	gap junction protein beta 3	32.7555	2.43354	0.0132385	30	13	16	15	33	76	46
Afm	protein_coding	5	90518949	90553544	34596	afamin	2840.38	-2.43233	0.0013003	3038	3768	5845	2840	1885	934	1573
Sema4d	protein_coding	13	51685522	51793747	108226	sema domain immunoglobulin domain (Ig) transmembrane domain (TM) and short cytoplasmic domain (semaphorin) 4D	1137.26	2.4317	0.00864487	503	342	512	1238	1499	1588	2279
Cyp2a12	protein_coding	7	27029090	27036818	7729	cytochrome P450 family 2 subfamily a polypeptide 12	4056.65	-2.43169	0.000100972	4457	5267	8061	4212	2461	1747	2191
Ntm	protein_coding	9	28994923	29963486	968564	neurotrimin	65.6674	-2.43127	0.00519193	81	130	96	54	47	22	31
Ranbp3l	protein_coding	15	9055679	9067335	11657	RAN binding protein 3-like	42.369	-2.43097	0.0473044	49	73	106	12	20	14	23
Adck3	protein_coding	1	180165238	180196020	30783	aarF domain containing kinase 3	3362.03	-2.43057	3.18361e-10	3789	4858	5111	4328	1947	1700	1802
Gm15343	lncRNA	10	76564573	76570532	5960		299.773	-2.43013	0.00224038	382	423	580	253	210	96	155
Gm8369	protein_coding	19	11491755	11512577	20823	predicted gene 8369	26.2008	2.43	0.0136062	14	15	20	10	44	23	57
Myo1f	protein_coding	17	33555707	33607764	52058	myosin IF	1163.94	2.42963	0.0552616	272	186	366	1570	1860	1280	2614
Capg	protein_coding	6	72544391	72562983	18593	capping protein (actin filament) gelsolin-like	781.758	2.4274	0.00883445	384	320	255	828	915	1074	1697
Cyp4a10	protein_coding	4	115518287	115533649	15363	cytochrome P450 family 4 subfamily a polypeptide 10	123.234	-2.42654	0.00583133	146	240	210	80	65	75	46
Rassf2	protein_coding	2	131992850	132030287	37438	Ras association (RalGDS/AF-6) domain family member 2	514.344	2.42638	0.0178734	182	166	190	612	842	595	1013
Slc1a4	protein_coding	11	20302180	20332713	30534	solute carrier family 1 (glutamate/neutral amino acid transporter) member 4	145.552	2.42599	0.00932591	123	45	70	94	182	144	362
Usp44	protein_coding	10	93819968	93860738	40771	ubiquitin specific peptidase 44	37.8137	2.42361	0.013672	16	15	41	14	46	61	73
B3gnt7	protein_coding	1	86303221	86307305	4085	UDP-GlcNAc:betaGal beta-13-N-acetylglucosaminyltransferase 7	143.736	2.42292	0.0331608	112	41	24	135	154	235	306
4631405K08Rik	misc_RNA	1	193506460	193510210	3751		105.729	2.42203	0.0242768	39	44	30	121	98	226	182
Pglyrp1	protein_coding	7	18884690	18890438	5749	peptidoglycan recognition protein 1	3285.57	2.42196	0.00588047	2794	1148	1068	2578	3958	6756	4697
Cyp1b1	protein_coding	17	79696282	79715065	18784	cytochrome P450 family 1 subfamily b polypeptide 1	364.944	2.42003	0.0431481	112	110	77	478	438	523	817
Pmm1	protein_coding	15	81951106	81960930	9825	phosphomannomutase 1	204.193	2.4168	0.0275039	211	66	63	111	212	201	566
Trim7	protein_coding	11	197190	208566	11377	tripartite motif-containing 7	190.354	-2.41608	0.00369893	241	329	222	249	149	46	97
Arhgap30	protein_coding	1	171388960	171410240	21281	Rho GTPase activating protein 30	742.87	2.41414	0.0363465	213	174	258	965	1154	930	1506
Gm17783	protein_coding	16	45508648	45532050	23403		229.878	-2.4132	0.00510485	206	454	271	327	167	62	122
Serpina1d	protein_coding	12	17594	27751	10158		35188.6	-2.41275	0.00784466	37133	46750	79451	29771	25253	9629	18333
Grin2b	protein_coding	6	135715272	136173819	458548	glutamate receptor ionotropic NMDA2B (epsilon 2)	107.378	2.41273	0.0247967	78	57	72	31	320	109	84
Ggta1	protein_coding	2	35400179	35464381	64203	glycoprotein galactosyltransferase alpha 1 3	641.127	2.41168	0.0178717	360	212	205	667	688	753	1604
Slc22a4	protein_coding	11	53983123	54028662	45540	solute carrier family 22 (organic cation transporter) member 4	394.84	-2.41156	7.17153e-06	443	665	512	510	258	167	209
Aspn	protein_coding	13	49544443	49567565	23123	asporin	179.235	-2.41047	0.000334675	245	249	217	262	133	93	56
A530064D06Rik	protein_coding	17	48151896	48167257	15362	RIKEN cDNA A530064D06 gene	24.6954	2.41033	0.0448939	11	4	18	19	20	33	67
Cd163	protein_coding	6	124304631	124330529	25899	CD163 antigen	189.616	-2.40955	0.000984972	199	261	345	226	142	87	67
Oasl1	protein_coding	5	114923190	114937912	14723	2'-5' oligoadenylate synthetase-like 1	205.847	2.40754	0.0132199	97	66	72	234	258	384	330
Gm32461	lncRNA	16	86770048	86808864	38817		150.233	-2.40718	0.00118414	173	178	318	148	95	63	77
Lif	protein_coding	11	4257568	4272514	14947	leukemia inhibitory factor	72.0233	2.40597	0.000521511	32	45	36	59	88	127	118
Ugt2b36	protein_coding	5	87065927	87092555	26629	UDP glucuronosyltransferase 2 family polypeptide B36	3845	-2.40491	0.000885129	3810	4816	7916	4335	2442	1373	2223
LOC105242797	lncRNA	6	134605232	134608003	2772		102.266	2.40437	0.00766251	93	51	46	45	94	144	242
Ly6c1	protein_coding	15	75044018	75048853	4836	lymphocyte antigen 6 complex locus C1	455.727	2.4036	0.0208409	107	197	186	534	776	840	550
Ptprc	protein_coding	1	138062859	138175755	112897	protein tyrosine phosphatase receptor type C	4986.84	2.40192	0.0455802	1357	962	1723	6642	7649	6424	10150
Gys2	protein_coding	6	142422612	142473124	50513	glycogen synthase 2	1102.33	-2.40062	0.00160913	1153	1475	2313	1052	729	396	598
Ighv8-12	V_segment	12	115647945	115648245	301	immunoglobulin heavy variable V8-12	31.6539	2.39819	0.07275	13	9	35	7	29	107	22
Anks4b	protein_coding	7	120173858	120183716	9859	ankyrin repeat and sterile alpha motif domain containing 4B	559.24	-2.3962	0.000575769	708	721	1098	503	373	228	283
Lilra6	protein_coding	7	3908277	3915586	7310	leukocyte immunoglobulin-like receptor subfamily A (with TM domain) member 6	145.586	2.39609	0.0213525	62	36	63	168	226	174	291
Gm35636	lncRNA	10	86156247	86189543	33297		55.0462	2.39324	0.0225998	41	30	39	14	147	50	65
Cd276	protein_coding	9	58524300	58555033	30734	CD276 antigen	120.634	2.39133	0.00173423	87	63	47	90	119	201	238
Slc17a2	protein_coding	13	23806941	23825191	18251	solute carrier family 17 (sodium phosphate) member 2	1452.75	-2.39129	0.00229169	1490	1951	3150	1308	981	560	728
Mfng	protein_coding	15	78755882	78773516	17635	MFNG O-fucosylpeptide 3-beta-N-acetylglucosaminyltransferase	42.5861	2.39034	0.00464381	17	16	29	38	69	57	72
Gm35254	lncRNA	8	61620404	61632929	12526		51.0832	-2.3899	0.0090178	80	67	99	34	32	19	27
Rasgrp3	protein_coding	17	75435871	75529054	93184	RAS guanyl releasing protein 3	1526.65	-2.38971	0.0117836	1377	2930	1663	2408	1328	397	583
Slc27a2	protein_coding	2	126553024	126588243	35220	solute carrier family 27 (fatty acid transporter) member 2	8231.91	-2.38938	0.001013	8179	11146	17410	7893	5068	3367	4561
Cd101	protein_coding	3	839665	875932	36268	CD101 antigen	40.5401	2.38844	0.00908514	24	14	35	22	53	91	46
C3ar1	protein_coding	6	122847140	122856157	9018	complement component 3a receptor 1	648.664	2.3878	0.0630379	168	159	169	855	1028	448	1714
Sprr2a3	misc_RNA	3	92284658	92289255	4598		126.152	2.38742	0.0331947	152	28	60	38	163	175	266
Cecr2	protein_coding	6	289314	394536	105223	cat eye syndrome chromosome region candidate 2	104.788	-2.3873	0.00144838	109	137	203	120	75	42	47
Kcnj10	protein_coding	1	172341210	172374085	32876	potassium inwardly-rectifying channel subfamily J member 10	169.447	2.38428	0.021395	45	57	87	194	331	201	270
Orm1	protein_coding	4	63344566	63348162	3597	orosomucoid 1	14634.1	2.38418	0.0352064	4318	5216	8468	14324	44422	11037	14652
Cfhr2	protein_coding	1	139810292	139858699	48408	complement factor H-related 2	6206.85	-2.38352	7.7973e-05	6737	9625	10786	6312	4147	2811	3030
Gm32287	lncRNA	2	167769108	167777712	8605		26.7415	2.38299	0.0315822	12	6	13	28	28	41	58
Cd209c	protein_coding	8	3940221	3955947	15727	CD209c antigen	19.1526	-2.38221	0.0711094	35	30	39	5	4	8	12
Creg2	protein_coding	1	39618406	39651510	33105	cellular repressor of E1A-stimulated genes 2	18.9329	2.38158	0.0304158	8	5	12	17	19	41	30
Dnase2b	protein_coding	3	146569733	146618500	48768	deoxyribonuclease II beta	303.2	-2.38153	9.2987e-05	334	458	549	294	178	155	154
Zkscan16	protein_coding	4	58943568	58962624	19057	zinc finger with KRAB and SCAN domains 16	42.3477	-2.37913	0.00965349	54	87	58	33	28	21	15
Irf4	protein_coding	13	30749208	30766982	17775	interferon regulatory factor 4	144.5	2.37911	9.47064e-05	66	95	109	82	176	271	213
Klrb1c	protein_coding	6	128778485	128788641	10157	killer cell lectin-like receptor subfamily B member 1C	52.2702	2.37653	0.0116228	49	15	18	39	84	74	87
Orm3	protein_coding	4	63355279	63359511	4233	orosomucoid 3	289.509	2.37614	0.0495657	73	89	90	375	708	264	429
LOC105244019	pseudogene	1	178748730	178759563	10834		81.8932	2.37536	0.0189318	79	43	32	33	79	92	215
AI467606	protein_coding	7	127090767	127094049	3283	expressed sequence AI467606	126.812	2.37499	0.00682688	57	64	42	135	189	175	227
Dcstamp	protein_coding	15	39745930	39760938	15009	dentrocyte expressed seven transmembrane protein	59.9078	2.3739	0.0405957	19	18	18	77	67	117	104
D130043K22Rik	protein_coding	13	24843930	24902159	58230	RIKEN cDNA D130043K22 gene	95.0346	-2.37364	0.00165309	119	127	190	79	54	48	48
LOC330850	lncRNA	8	117682960	117691418	8459		23.3529	-2.37235	0.00983275	37	40	28	23	11	15	11
Lrmp	protein_coding	6	1632935	1693046	60112	lymphoid-restricted membrane protein	364.773	2.37149	0.0100625	305	110	124	311	594	429	680
Foxa1	protein_coding	12	57540628	57546911	6284	forkhead box A1	123.234	-2.37118	0.00318208	165	203	205	97	77	40	76
Ly9	protein_coding	1	171588613	171607410	18798	lymphocyte antigen 9	327.796	2.36989	0.070287	52	72	91	467	564	409	639
LOC105245930	lncRNA	15	38468030	38478270	10241		110.85	2.36947	0.00310413	68	30	70	96	157	187	168
LOC105243068	lncRNA	7	131453767	131472218	18452		80.7231	-2.36932	0.00319738	100	170	82	86	34	54	38
1700001C19Rik	protein_coding	17	47412734	47437375	24642	RIKEN cDNA 1700001C19 gene	113.224	-2.36857	0.0010764	135	145	211	121	81	57	42
Cyp4a12a	protein_coding	4	115299046	115332815	33770	cytochrome P450 family 4 subfamily a polypeptide 12a	4511.09	-2.36834	0.0204347	5207	6195	8709	4713	2344	722	3688
Rundc3b	protein_coding	5	8490336	8623027	132692	RUN domain containing 3B	256.964	-2.36821	0.000216481	250	438	286	412	168	114	132
Angptl1	protein_coding	1	156839023	156861078	22056	angiopoietin-like 1	17.9988	-2.36766	0.0561079	32	36	24	10	10	3	12
Rasa4	protein_coding	5	136083916	136111860	27945	RAS p21 protein activator 4	361.901	2.36671	0.0360422	151	98	112	444	561	347	820
Rhobtb3	protein_coding	13	75869537	75943937	74401	Rho-related BTB domain containing 3	608.41	-2.36454	1.68595e-06	647	1013	731	869	366	301	331
Tubb1	protein_coding	2	174450595	174458380	7786	tubulin beta 1 class VI	19.9989	2.36438	0.049452	4	14	12	14	39	13	45
Dcdc2a	protein_coding	13	25020435	25210706	190272	doublecortin domain containing 2a	436.971	-2.36301	0.00363153	468	836	466	602	355	144	188
Irak3	protein_coding	10	120141648	120201597	59950	interleukin-1 receptor-associated kinase 3	311.32	2.36276	0.0217191	121	93	128	370	600	342	525
LOC105242706	lncRNA	6	86653954	86663064	9111		537.855	2.3626	0.0495834	645	149	173	204	402	665	1526
Timd2	protein_coding	11	46668960	46707104	38145	T cell immunoglobulin and mucin domain containing 2	1432.28	-2.36259	0.00175187	1530	1887	2890	1445	1010	498	765
Ces1d	protein_coding	8	93166072	93197804	31733	carboxylesterase 1D	2953.68	-2.36256	0.00198961	3988	3673	5900	2433	1297	2145	1239
Arrdc3	protein_coding	13	80883338	80896042	12705	arrestin domain containing 3	3846.55	-2.36195	0.000458483	2901	5544	7158	5143	2162	1988	2030
Sytl2	protein_coding	7	90302207	90410719	108513	synaptotagmin-like 2	1086.2	2.36018	0.0275997	1315	416	318	416	1073	1889	2178
Igkv1-135	V_segment	6	67609745	67610508	764	immunoglobulin kappa variable 1-135	17.3032	2.36004	0.0304395	11	9	6	12	15	40	28
Otc	protein_coding	X	10252297	10321024	68728	ornithine transcarbamylase	4603.02	-2.35997	0.000185038	4667	6485	8707	4917	3008	2048	2389
Mroh7	protein_coding	4	106680417	106736620	56204	maestro heat-like repeat family member 7	52.1591	-2.35861	0.000972748	49	77	86	69	29	29	26
Gm30081	lncRNA	8	124137873	124152961	15089		220.827	-2.3584	0.00694623	226	312	508	156	125	98	121
Kif21b	protein_coding	1	136131374	136178014	46641	kinesin family member 21B	888.864	2.35734	0.00197859	715	356	369	695	1153	1142	1792
Gucy1a2	protein_coding	9	3532349	3905791	373443	guanylate cyclase 1 soluble alpha 2	620.053	-2.35661	0.000239531	698	1025	862	753	463	230	309
Steap4	protein_coding	5	7960472	7982213	21742	STEAP family member 4	5718.27	2.3559	0.0529593	1337	1567	2361	7166	15559	5270	6767
Stxbp5l	protein_coding	16	37107307	37384988	277682	syntaxin binding protein 5-like	250.174	-2.35512	2.85832e-05	275	399	313	355	175	111	122
Cd97	protein_coding	8	83723250	83741311	18062	CD97 antigen	1867.92	2.35511	0.0056856	885	655	954	1938	3026	2142	3475
Bcl2l14	protein_coding	6	134396329	134438741	42413	BCL2-like 14 (apoptosis facilitator)	168.566	2.35367	0.050267	177	36	30	126	187	368	256
Sulf2	protein_coding	2	166073899	166155683	81785	sulfatase 2	1186.3	2.35239	0.00763584	866	558	471	908	1178	1297	3025
Mdga1	protein_coding	17	29827956	29888429	60474	MAM domain containing glycosylphosphatidylinositol anchor 1	112.468	2.34999	0.04387	138	30	47	33	97	204	237
Aurka	protein_coding	2	172356190	172370706	14517	aurora kinase A	59.2427	2.34943	0.0404308	17	15	27	74	113	69	100
Adh7	protein_coding	3	138198053	138232042	33990	alcohol dehydrogenase 7 (class IV) mu or sigma polypeptide	189.324	-2.34903	0.00844396	171	318	218	324	162	69	63
Batf	protein_coding	12	85686720	85709087	22368	basic leucine zipper transcription factor ATF-like	67.1909	2.34882	0.0674604	13	16	19	95	112	95	121
Socs3	protein_coding	11	117966079	117970341	4263	suppressor of cytokine signaling 3	646.04	2.34865	0.0202257	222	242	241	787	1038	822	1171
Sla	protein_coding	15	66780819	66831829	51011	src-like adaptor	585.33	2.34827	0.0243493	232	153	253	705	972	704	1079
Elovl2	protein_coding	13	41182382	41220403	38022	elongation of very long chain fatty acids (FEN1/Elo2 SUR4/Elo3 yeast)-like 2	2115.1	-2.34579	0.00620224	1994	2849	5000	1643	1289	912	1119
Casp4	protein_coding	9	5308825	5336791	27967	caspase 4 apoptosis-related cysteine peptidase	616.168	2.34499	0.0164335	214	293	224	704	828	1302	749
Cacna1b	protein_coding	2	24603860	24763195	159336	calcium channel voltage-dependent N type alpha 1B subunit	58.6581	2.34403	0.0105009	50	37	38	14	69	88	115
Kcnh3	protein_coding	15	99224358	99242826	18469	potassium voltage-gated channel subfamily H (eag-related) member 3	470.263	-2.34188	0.0198148	539	747	478	813	428	93	194
LOC105243928	lncRNA	1	58115423	58141341	25919		27.5631	-2.34125	0.0391474	41	47	53	12	17	9	14
Lpxn	protein_coding	19	12796198	12833808	37611	leupaxin	183.455	2.33949	0.0284695	62	65	67	227	284	213	367
Tlr9	protein_coding	9	106222598	106226876	4279	toll-like receptor 9	142.692	2.3388	0.0707766	32	30	40	201	265	149	281
B3galt2	protein_coding	1	143640697	143649937	9241	UDP-Gal:betaGlcNAc beta 13-galactosyltransferase polypeptide 2	34.6999	-2.33872	0.0775413	40	22	119	16	18	17	11
Gsto1	protein_coding	19	47854989	47864790	9802	glutathione S-transferase omega 1	5844.09	2.33856	0.00121552	4040	3271	2478	4405	6626	13089	7000
Fermt3	protein_coding	19	6998958	7019469	20512	fermitin family homolog 3 (Drosophila)	682.999	2.33801	0.0738245	148	121	207	968	1114	709	1514
I830127L07Rik	protein_coding	15	75131292	75135194	3903		32.7077	2.33796	0.0913345	5	7	9	45	72	28	63
Gdf11	protein_coding	10	128884546	128891718	7173	growth differentiation factor 11	21.6602	2.33755	0.0177444	7	16	9	19	31	31	39
Hagh	protein_coding	17	24840079	24864450	24372	hydroxyacyl glutathione hydrolase	1001.51	-2.33695	0.000831384	1126	1303	1989	975	647	391	581
Ncf2	protein_coding	1	152800158	152837169	37012	neutrophil cytosolic factor 2	492.015	2.33689	0.0316443	190	125	190	616	697	641	985
Slc26a9	protein_coding	1	131744022	131771504	27483	solute carrier family 26 member 9	234.821	2.33642	0.00126434	170	91	128	181	460	360	254
Chrna2	protein_coding	14	66133238	66153396	20159	cholinergic receptor nicotinic alpha polypeptide 2 (neuronal)	28.4874	-2.33534	0.0308137	40	38	59	20	7	20	15
LOC105246823	lncRNA	8	121835754	121838899	3146		204.294	2.33366	0.0180341	59	121	72	225	385	247	321
Enc1	protein_coding	13	97241105	97253040	11936	ectodermal-neural cortex 1	687.427	2.33342	0.0260356	631	184	218	551	676	971	1581
Lpcat2	protein_coding	8	92855330	92919279	63950	lysophosphatidylcholine acyltransferase 2	654.483	2.33323	0.0320083	304	151	253	784	880	791	1417
Apoa2	protein_coding	1	171225011	171226379	1369	apolipoprotein A-II	21091.4	-2.33308	0.000766104	22779	27912	41142	21638	14510	8147	11512
9930111J21Rik1	protein_coding	11	48946150	48979381	33232	RIKEN cDNA 9930111J21 gene 1	310.572	2.33302	0.0552604	61	99	98	424	463	408	621
Fam124b	protein_coding	1	80186969	80218504	31536	family with sequence similarity 124 member B	25.7217	2.33283	0.0172561	17	15	22	7	28	49	43
Fam196b	protein_coding	11	34314822	34422642	107821	family with sequence similarity 196 member B	68.7233	-2.33245	0.00106084	84	115	85	87	52	31	28
AI662270	lncRNA	11	83223576	83226584	3009	expressed sequence AI662270	289.874	2.3324	0.0655133	68	68	84	406	428	327	649
Per3	protein_coding	4	1302305	1349379	47075	period circadian clock 3	130.288	-2.33209	0.000861933	165	196	143	196	103	50	58
Serpina3m	protein_coding	12	104387157	104394259	7103	serine (or cysteine) peptidase inhibitor clade A member 3M	4273.53	-2.33166	0.00751504	5062	6695	7823	3608	3426	1212	2088
Tnfaip2	protein_coding	12	111442446	111455018	12573	tumor necrosis factor alpha-induced protein 2	2439.67	2.3305	0.0507581	519	544	1311	3034	2839	5260	3570
I830077J02Rik	protein_coding	3	105925851	105932931	7081	RIKEN cDNA I830077J02 gene	72.8159	2.33035	0.0176837	20	24	53	74	107	123	109
Ar	protein_coding	X	98149750	98317147	167398	androgen receptor	334.515	-2.32983	0.000529148	333	626	348	490	218	144	183
Ptafr	protein_coding	4	132564067	132580866	16800	platelet-activating factor receptor	349.011	2.32903	0.053808	84	68	162	457	469	518	686
Gm32304	lncRNA	5	74647643	74658336	10694		105.174	-2.32902	0.0295835	92	163	265	57	65	40	53
Gm34441	lncRNA	6	55537043	55651785	114743		61.5682	-2.32874	0.00895864	74	133	50	79	42	27	28
Rtn4rl2	protein_coding	2	84871309	84888507	17199	reticulon 4 receptor-like 2	18.3708	2.3282	0.099267	5	2	5	24	22	19	51
Adora2a	protein_coding	10	75316860	75334792	17933	adenosine A2a receptor	88.083	2.32818	0.00062091	45	45	45	81	123	126	152
Apoc1	protein_coding	7	19689480	19692659	3180	apolipoprotein C-I	10556.6	-2.32793	1.81166e-05	9845	14002	17488	15111	6573	5036	5842
Il10ra	protein_coding	9	45253837	45269251	15415	interleukin 10 receptor alpha	693.283	2.32774	0.0711094	135	158	219	974	986	763	1619
C920009B18Rik	lncRNA	10	22306720	22312942	6223	RIKEN cDNA C920009B18 gene	88.2536	2.32744	0.0322221	35	22	46	99	121	92	203
Gm30784	lncRNA	6	141866356	141875620	9265		136.682	-2.32735	0.0206607	110	179	356	103	77	52	80
Gm36028	protein_coding	16	37851019	37865237	14219		41.4117	-2.32635	0.00788853	46	56	86	36	20	23	22
Cd209b	protein_coding	8	3917165	3926841	9677	CD209b antigen	62.3407	-2.32452	0.00544871	78	94	116	49	38	24	37
Mamdc2	protein_coding	19	23302609	23448500	145892	MAM domain containing 2	176.013	-2.32379	0.00104029	224	239	251	233	147	75	64
G6pdx	protein_coding	X	74409486	74429161	19676	glucose-6-phosphate dehydrogenase X-linked	2381.94	2.32267	0.0153344	1938	975	742	1958	2851	2442	5769
Glo1	protein_coding	17	30592861	30612659	19799	glyoxalase 1	3838.4	-2.3224	4.33523e-05	4589	5028	7009	3902	2433	1805	2102
Ugt1a9	protein_coding	1	88070779	88220002	149224	UDP glucuronosyltransferase 1 family polypeptide A9	1163.43	-2.3223	0.00147353	1139	1413	2502	1207	664	502	716
Selplg	protein_coding	5	113817798	113832638	14841	selectin platelet (p-selectin) ligand	565.179	2.32204	0.0501439	164	115	229	753	863	758	1074
Tef	protein_coding	15	81802673	81826863	24191	thyrotroph embryonic factor	996.576	-2.32153	0.000357293	1123	1550	1369	1304	759	349	522
Tnfrsf11b	protein_coding	15	54250619	54278484	27866	tumor necrosis factor receptor superfamily member 11b (osteoprotegerin)	454.84	2.31805	0.011852	175	201	294	411	420	1112	571
Tlr12	protein_coding	4	210912	214085	3174	toll-like receptor 12	26.8006	2.31736	0.075818	4	9	8	36	53	41	36
Card11	protein_coding	5	140872999	141000596	127598	caspase recruitment domain family member 11	221.159	2.31519	0.046788	60	52	97	289	316	304	431
Cpsf4l	protein_coding	11	113696078	113711425	15348	cleavage and polyadenylation specific factor 4-like	37.1065	-2.31418	0.0332526	27	59	88	30	18	24	13
Cyp2d10	protein_coding	15	82402845	82407208	4364	cytochrome P450 family 2 subfamily d polypeptide 10	2943.53	-2.3141	0.00182468	3232	3604	5943	3057	2040	1046	1683
Pde6c	protein_coding	19	38132781	38183955	51175	phosphodiesterase 6C cGMP specific cone alpha prime	52.075	-2.31345	0.0505163	45	74	146	24	31	20	25
9930111J21Rik2	protein_coding	11	49037660	49051242	13583	RIKEN cDNA 9930111J21 gene 2	19.5731	2.31306	0.0321017	10	6	10	19	42	22	28
Smox	protein_coding	2	131491782	131525183	33402	spermine oxidase	261.381	2.31194	0.00188365	175	169	123	171	244	358	589
Gclc	protein_coding	9	77754516	77794489	39974	glutamate-cysteine ligase catalytic subunit	8598.98	-2.31078	1.14525e-06	8618	11351	13300	12527	5114	5086	4197
LOC105242576	lncRNA	5	147236878	147238580	1703		31.2945	2.31053	0.0186795	33	10	16	14	45	40	60
Tlr1	protein_coding	5	64924680	64933589	8910	toll-like receptor 1	270.391	2.30799	0.0652317	73	65	78	379	526	282	492
Cyp2j5	protein_coding	4	96627432	96664170	36739	cytochrome P450 family 2 subfamily j polypeptide 5	8415.53	-2.30687	0.00081277	9705	11657	15328	8442	5941	3074	4761
Phyh	protein_coding	2	4918996	4938743	19748	phytanoyl-CoA hydroxylase	12992.2	-2.30663	0.000346121	13209	17160	25094	14093	8470	5658	7263
Angptl6	protein_coding	9	20873808	20879816	6009	angiopoietin-like 6	84.4289	-2.30602	0.00624314	78	140	152	87	62	30	42
Ivl	protein_coding	3	92570899	92573790	2892	involucrin	17.7013	2.30483	0.0658588	15	14	3	7	22	47	16
Ephb2	protein_coding	4	136647536	136836295	188760	Eph receptor B2	578.488	2.30388	0.0234254	637	178	217	325	526	1065	1101
Muc2	protein_coding	7	141744612	141754694	10083	mucin 2	19.9459	2.3036	0.0130692	11	16	13	8	27	30	34
Rinl	protein_coding	7	28788861	28798965	10105	Ras and Rab interactor-like	424.198	2.30343	0.044437	118	153	127	567	636	557	811
Serpina9	protein_coding	12	103996613	104013776	17164	serine (or cysteine) peptidase inhibitor clade A (alpha-1 antiproteinase antitrypsin) member 9	54.3218	-2.30327	0.0267508	61	95	95	46	20	49	14
Gpr171	protein_coding	3	59096448	59101821	5374	G protein-coupled receptor 171	73.1681	2.30314	0.0460696	31	20	22	94	96	98	153
Psd4	protein_coding	2	24367561	24411223	43663	pleckstrin and Sec7 domain containing 4	1105.92	2.30289	0.00568908	701	448	407	1123	1480	1585	1998
Sytl3	protein_coding	17	6658233	6738070	79838	synaptotagmin-like 3	68.7185	2.30289	0.00220165	38	33	32	64	84	118	111
AF251705	protein_coding	11	114996721	115004357	7637	cDNA sequence AF251705	179.043	2.30229	0.0561079	53	37	72	239	318	202	333
Megf6	protein_coding	4	154170713	154275721	105009	multiple EGF-like-domains 6	416.893	-2.30138	8.67967e-05	598	552	473	603	277	152	264
Ppp1r18	protein_coding	17	2198798	2208697	9900	protein phosphatase 1 regulatory subunit 18	55.9767	2.30116	0.0347302	17	22	26	64	74	61	128
F420015M19Rik	protein_coding	17	80564011	80568111	4101		311.968	2.30064	0.0134354	183	76	167	318	427	445	566
Sec14l2	protein_coding	11	4097039	4118729	21691	SEC14-like 2 (S. cerevisiae)	2972.33	-2.29994	0.000315265	3394	3925	5595	2983	1939	1250	1720
Mb21d1	protein_coding	9	78430518	78443524	13007	Mab-21 domain containing 1	48.955	2.29842	0.00788854	23	19	28	48	70	63	92
S100a11	protein_coding	3	93520496	93526288	5793	S100 calcium binding protein A11 (calgizzarin)	633.668	2.29805	0.000993041	511	271	278	503	798	1099	975
Txk	protein_coding	5	72695978	72752992	57015	TXK tyrosine kinase	51.2924	2.2965	0.0140122	23	19	33	47	68	56	113
Lrp8	protein_coding	4	107802259	107876840	74582	low density lipoprotein receptor-related protein 8 apolipoprotein e receptor	95.5424	2.29522	0.00927606	87	33	51	59	115	110	213
Klhl30	protein_coding	1	91351073	91362404	11332	kelch-like 30	17.6897	-2.29265	0.0272969	22	24	22	29	13	9	5
Slfn9	protein_coding	11	82978382	82992233	13852	schlafen 9	410.575	2.29039	0.0817943	86	78	123	599	592	514	882
Fam83c	protein_coding	2	155829183	155834854	5672	family with sequence similarity 83 member C	498.939	-2.29038	0.00313526	581	817	445	838	386	247	178
Gimap8	protein_coding	6	48647186	48660875	13690	GTPase IMAP family member 8	503.996	2.28969	0.00199359	236	218	277	510	773	686	828
Alox5ap	protein_coding	5	149265058	149288047	22990	arachidonate 5-lipoxygenase activating protein	611.474	2.28844	0.0616378	501	111	124	631	786	754	1373
Dpys	protein_coding	15	39768485	39857470	88986	dihydropyrimidinase	3265.98	-2.28788	0.000483871	3640	4315	6113	3388	2304	1357	1745
Guca2b	protein_coding	4	119656601	119658945	2345	guanylate cyclase activator 2b (retina)	48.6087	-2.28526	0.00444577	68	79	38	77	25	28	27
P2ry10	protein_coding	X	107088497	107104974	16478	purinergic receptor P2Y G-protein coupled 10	94.0419	2.2838	0.0511121	29	29	28	128	132	150	163
Cenpm	protein_coding	15	82233762	82244767	11006	centromere protein M	20.061	2.28135	0.0590443	6	9	9	21	40	15	40
LOC105247228	lncRNA	4	154915131	154919886	4756		148.083	2.28074	0.0387425	56	47	49	192	232	189	273
Tgfb1	protein_coding	7	25687002	25704996	17995	transforming growth factor beta 1	181.111	2.28027	0.0256694	89	55	96	188	192	201	447
Galnt7	protein_coding	8	57523825	57653055	129231	UDP-N-acetyl-alpha-D-galactosamine: polypeptide N-acetylgalactosaminyltransferase 7	1366.04	2.27999	0.0527265	1536	365	325	886	1084	2274	3092
Klrc1	protein_coding	6	12927	33801	20875	killer cell lectin-like receptor subfamily C member 1	41.4818	2.27945	0.0386392	13	18	16	49	52	52	90
Sntg2	protein_coding	12	30174480	30373392	198913	syntrophin gamma 2	517.943	-2.27931	0.00103281	606	846	847	471	377	215	264
1810008I18Rik	lncRNA	7	65804052	65806223	2172	RIKEN cDNA 1810008I18 gene	125.711	-2.27917	0.0155453	113	153	288	127	87	38	75
Gimap5	protein_coding	6	48746137	48755235	9099	GTPase IMAP family member 5	130.716	2.27858	0.00986722	50	70	55	142	212	162	225
Itgam	protein_coding	7	128062640	128128160	65521	integrin alpha M	1226.95	2.27857	0.0740999	339	250	417	1703	1572	1289	3019
Smlr1	protein_coding	10	25527943	25536272	8330	small leucine-rich protein 1	171.116	-2.27757	0.00169806	171	221	349	174	108	83	91
Akr1c6	protein_coding	13	4434311	4457530	23220	aldo-keto reductase family 1 member C6	7640.23	-2.2775	0.00224038	7349	9491	15161	8932	5043	2710	4796
n-Td16	tRNA	10	91182097	91182168	72		27.0331	2.27739	0.0507581	23	20	13	6	21	41	65
Bbox1	protein_coding	2	110264056	110314814	50759	butyrobetaine (gamma) 2-oxoglutarate dioxygenase 1 (gamma-butyrobetaine hydroxylase)	922.336	-2.27649	0.0024645	983	1149	1888	921	648	354	512
P2ry6	protein_coding	7	100937630	100975492	37863	pyrimidinergic receptor P2Y G-protein coupled 6	419.678	2.27552	0.00786948	255	176	154	438	506	730	680
G6pc	protein_coding	11	101367730	101377903	10174	glucose-6-phosphatase catalytic	1561.24	-2.27406	0.024345	2068	1230	4130	1055	700	739	1008
Zim1	protein_coding	7	6674444	6696538	22095	zinc finger imprinted 1	54.2609	-2.27381	0.0132525	46	96	97	54	40	20	27
Arg2	protein_coding	12	79130788	79156301	25514	arginase type II	32.4212	2.2737	0.0136062	14	20	16	28	32	60	57
Hsd17b2	protein_coding	8	117700982	117759030	58049	hydroxysteroid (17-beta) dehydrogenase 2	1575.22	-2.27279	6.43928e-05	1613	2246	2610	1909	1021	671	957
Fgr	protein_coding	4	132974095	133001893	27799	Gardner-Rasheed feline sarcoma viral (Fgr) oncogene homolog	564.933	2.27114	0.0794446	145	79	272	746	840	586	1286
LOC105246407	lncRNA	18	36709020	36718962	9943		49.4261	2.26992	0.0512804	32	16	20	45	40	144	49
Socs2	protein_coding	10	95383903	95417253	33351	suppressor of cytokine signaling 2	1144.72	2.26944	0.069199	1455	508	332	269	817	1687	2945
Mapk15	protein_coding	15	75993731	75999153	5423	mitogen-activated protein kinase 15	224.51	-2.26934	4.07128e-05	290	332	356	214	119	123	137
Slc30a10	protein_coding	1	185454848	185468762	13915	solute carrier family 30 member 10	445.567	-2.26931	0.00760101	592	540	870	395	337	133	252
Fes	protein_coding	7	80377758	80387954	10197	feline sarcoma oncogene	504	2.26764	0.0378628	259	126	179	615	732	581	1035
Gm10872	lncRNA	15	76266787	76269839	3053	predicted gene 10872	26.539	2.26701	0.0433878	13	7	16	25	26	65	33
Cyp2c67	protein_coding	19	39608844	39649083	40240	cytochrome P450 family 2 subfamily c polypeptide 67	2578.8	-2.26642	0.00413195	3155	3211	5361	2098	1727	994	1506
Wnt2b	protein_coding	3	104944805	104961709	16905	wingless-type MMTV integration site family member 2B	50.1566	-2.26557	0.00158209	84	65	60	59	35	23	25
Gm29571	protein_coding	10	25536252	25703341	167090		160.893	-2.26458	0.0128735	159	219	361	128	74	67	118
Hmcn2	protein_coding	2	31313991	31460738	146748		207.564	-2.26347	0.00303669	277	317	345	172	148	119	75
Gm30075	lncRNA	7	73201863	73238687	36825		24.1079	-2.26269	0.048915	26	42	50	15	18	7	11
Hal	protein_coding	10	93488768	93516743	27976	histidine ammonia lyase	2459.27	-2.26242	0.00186764	2824	3531	4865	1921	1299	1233	1541
Acsm2	protein_coding	7	119554340	119600694	46355	acyl-CoA synthetase medium-chain family member 2	43.3039	-2.26166	0.0380619	60	51	102	23	28	17	22
Il9r	protein_coding	11	32187544	32205340	17797	interleukin 9 receptor	24.1162	2.26004	0.0117605	19	13	16	11	32	46	33
Pik3r5	protein_coding	11	68432125	68497849	65725	phosphoinositide-3-kinase regulatory subunit 5 p101	794.058	2.25935	0.0742661	863	104	179	629	1159	1023	1601
Plk5	protein_coding	10	80356459	80365489	9031	polo-like kinase 5	15.4559	-2.2574	0.0895906	11	34	28	13	11	9	2
Cd300ld	protein_coding	11	114982443	114989886	7444	CD300 molecule-like family member d	141.609	2.25719	0.0549239	35	52	63	176	251	117	298
Ces2e	protein_coding	8	104926260	104934672	8413	carboxylesterase 2E	1015.78	-2.25674	0.00314076	1155	1357	1931	990	697	339	642
Fyb	protein_coding	15	6522797	6665608	142812	FYN binding protein	2105.32	2.25389	0.060353	1043	416	619	2741	3475	2269	4174
LOC105245414	lncRNA	12	30133220	30135401	2182		17.3665	-2.25389	0.0490086	29	24	31	11	12	7	7
Ighv1-4	V_segment	12	114487136	114487429	294	immunoglobulin heavy variable 1-4	20.5219	2.25237	0.0908509	10	6	24	5	26	57	15
Acaa2	protein_coding	18	74779212	74806207	26996	acetyl-Coenzyme A acyltransferase 2 (mitochondrial 3-oxoacyl-Coenzyme A thiolase)	5495.66	-2.25164	0.000407378	5991	7335	10095	5805	3773	2322	3149
Snora33	snoRNA	10	23785347	23785451	105	small nucleolar RNA H/ACA box 33	47.2625	2.25055	0.00118472	30	37	25	27	59	82	72
Lyl1	protein_coding	8	84701422	84704716	3295	lymphoblastomic leukemia 1	147.202	2.25045	0.035128	59	49	64	177	240	141	301
Col1a1	protein_coding	11	94936270	94951867	15598	collagen type I alpha 1	2978.09	2.25043	0.0534315	1627	1070	1427	2771	3479	1479	8994
LOC634749	V_segment	12	1549249	1549826	578		17.0595	2.2487	0.039876	13	4	13	10	18	33	28
A1cf	protein_coding	19	31868755	31952365	83611	APOBEC1 complementation factor	1782.32	-2.24816	0.00311149	1771	2582	3626	1542	1117	773	1065
Tmem171	protein_coding	13	98686236	98695616	9381	transmembrane protein 171	84.8176	2.24712	0.0306556	90	24	31	56	90	174	127
Fam131c	protein_coding	4	141368192	141384174	15983	family with sequence similarity 131 member C	21.3829	-2.2424	0.0261886	35	26	37	18	12	8	13
LOC102640171	protein_coding	7	104355396	104369881	14486		36.7433	2.24148	0.0315889	21	10	31	25	30	75	65
Osmr	protein_coding	15	6813568	6875246	61679	oncostatin M receptor	1052.99	2.24006	0.00972201	512	413	485	1183	1388	1818	1572
Sh3bgr	protein_coding	16	353808	373918	20111	SH3-binding domain glutamic acid-rich protein	30.6927	-2.24001	0.0335259	41	64	42	20	21	17	11
Gm32367	lncRNA	3	57379295	57394555	15261		114.454	-2.23824	0.011244	86	163	220	146	87	41	58
Vav1	protein_coding	17	57279079	57329236	50158	vav 1 oncogene	941.236	2.23823	0.0444983	531	223	302	1163	1376	1200	1795
Ces1f	protein_coding	8	93256236	93279766	23531	carboxylesterase 1F	4817.14	-2.23762	0.00858409	6514	6211	9942	3143	2080	3337	2494
E230029C05Rik	lncRNA	7	90029159	90049071	19913	RIKEN cDNA E230029C05 gene	80.1872	2.23722	0.0685719	20	25	38	101	106	73	199
Gm11545	protein_coding	11	94755129	94761197	6069	predicted gene 11545	1172.09	2.2364	0.0029169	1056	744	428	705	1347	2187	1738
Arhgap25	protein_coding	6	87458544	87533259	74716	Rho GTPase activating protein 25	452.294	2.2363	0.0285504	154	153	231	551	686	571	821
LOC105245155	lncRNA	10	52806269	52815822	9554		61.1001	-2.23604	0.00209286	85	88	96	57	43	31	28
Rgs6	protein_coding	12	82616176	83158815	542640	regulator of G-protein signaling 6	71.892	-2.2341	0.00356026	101	118	107	57	48	35	36
Ephx2	protein_coding	14	66084372	66124522	40151	epoxide hydrolase 2 cytoplasmic	3996.48	-2.23371	4.34513e-05	4255	5302	7198	4388	2324	2429	2079
Inpp5d	protein_coding	1	87620312	87720510	100199	inositol polyphosphate-5-phosphatase D	933.797	2.23334	0.0234563	522	253	439	1049	1359	1117	1798
Lcp2	protein_coding	11	34047201	34092280	45080	lymphocyte cytosolic protein 2	1108.5	2.23307	0.0817943	260	221	423	1592	1785	1284	2195
Haao	protein_coding	17	83831328	83847950	16623	3-hydroxyanthranilate 34-dioxygenase	2723.04	-2.23195	0.00104795	2896	3620	5096	2859	1954	1121	1516
Racgap1	protein_coding	15	99620496	99651656	31161	Rac GTPase-activating protein 1	165.305	2.23164	0.0325219	64	46	90	197	263	197	300
Gucy2c	protein_coding	6	136697284	136781742	84459	guanylate cyclase 2c	28.6494	2.23074	0.0523098	18	10	25	14	76	36	21
Fscn1	protein_coding	5	142960355	142973189	12835	fascin homolog 1 actin bundling protein (Strongylocentrotus purpuratus)	210.497	2.23056	0.0599674	76	56	79	278	322	201	462
Hmga2	protein_coding	10	120361275	120476935	115661	high mobility group AT-hook 2	100.576	-2.23052	0.00869574	100	182	99	157	80	36	50
LOC105243162	lncRNA	8	33987509	33989596	2088		32.8112	-2.22699	0.0148324	55	41	46	34	16	11	27
Car5a	protein_coding	8	121916135	121944912	28778	carbonic anhydrase 5a mitochondrial	159.357	-2.22694	0.0112438	205	204	294	151	126	44	91
Rdh7	protein_coding	10	127884027	127889247	5221	retinol dehydrogenase 7	8362.25	-2.22617	0.00199754	8920	11034	16126	8396	5950	3262	4848
Creb5	protein_coding	6	53573374	53697850	124477	cAMP responsive element binding protein 5	186.985	2.22599	0.0285357	132	80	69	170	233	154	471
Pcp4	protein_coding	16	96467606	96525789	58184	Purkinje cell protein 4	21.1642	-2.22588	0.0333629	25	32	32	25	18	9	6
Ptger2	protein_coding	14	44988111	45003820	15710	prostaglandin E receptor 2 (subtype EP2)	53.9977	2.22449	0.028849	23	19	33	55	75	53	119
Grem1	protein_coding	2	113748674	113758788	10115	gremlin 1	43.5865	2.22315	0.0333629	35	30	20	19	28	94	78
Sbno2	protein_coding	10	80056997	80106108	49112	strawberry notch homolog 2 (Drosophila)	1275.78	2.22306	0.00661547	842	489	593	1257	1529	1748	2472
Ffar2	protein_coding	7	30818032	30823797	5766	free fatty acid receptor 2	46.0325	2.22115	0.0355914	20	11	40	39	60	52	100
Dmgdh	protein_coding	13	93674436	93752823	78388	dimethylglycine dehydrogenase precursor	3006.83	-2.22105	0.00392077	3165	4534	5656	2660	2221	1178	1633
Tdo2	protein_coding	3	81958412	81975728	17317	tryptophan 23-dioxygenase	8817.96	-2.21971	0.00111239	8799	11157	17597	9236	5784	4072	5082
Arc	protein_coding	15	74669081	74672570	3490	activity regulated cytoskeletal-associated protein	16.4106	2.21888	0.0422396	7	10	8	14	16	30	30
Mmp25	protein_coding	17	23629458	23645269	15812	matrix metallopeptidase 25	62.2437	2.21817	0.0347019	49	14	27	60	82	81	123
Fmod	protein_coding	1	134037515	134048277	10763	fibromodulin	330.048	-2.21774	0.0013632	525	481	426	320	226	214	118
Arl4d	protein_coding	11	101665541	101667832	2292	ADP-ribosylation factor-like 4D	515.79	-2.21557	0.0011266	523	778	565	869	388	214	273
Chp2	protein_coding	7	122208621	122222539	13919	calcineurin-like EF hand protein 2	71.1772	-2.215	0.00116283	85	101	113	79	41	50	30
Cerkl	protein_coding	2	79331105	79430520	99416	ceramide kinase-like	160.224	2.21455	0.000240977	101	87	110	112	313	209	189
Susd3	protein_coding	13	49230827	49248706	17880	sushi domain containing 3	46.4492	2.21437	0.0795982	12	16	15	63	76	46	97
Tnfrsf23	protein_coding	7	143665807	143686423	20617	tumor necrosis factor receptor superfamily member 23	183.388	2.21345	0.0360405	201	63	92	87	193	190	459
Cd28	protein_coding	1	98742	125738	26997	CD28 antigen	19.1779	2.21255	0.0332473	11	9	13	13	37	17	34
Tnfaip8l3	protein_coding	9	54025606	54068411	42806	tumor necrosis factor alpha-induced protein 8-like 3	51.7294	2.21107	0.0316582	29	13	37	47	53	110	74
Klkb1	protein_coding	8	45269442	45294835	25394	kallikrein B plasma 1	2764.58	-2.20984	0.00493506	2724	3690	5853	2448	1812	1186	1640
5830432E09Rik	lncRNA	7	135648457	135652314	3858	RIKEN cDNA 5830432E09 gene	46.9429	2.20963	0.0404656	22	17	23	51	55	49	112
Ptpro	protein_coding	6	137252299	137464634	212336	protein tyrosine phosphatase receptor type O	342.643	2.20838	0.0547365	120	125	140	425	452	290	846
Xdh	protein_coding	17	73883895	73950196	66302	xanthine dehydrogenase	4550.79	2.20825	0.0506187	1566	1338	1735	6183	5915	7048	8071
Smpd5	protein_coding	15	76293869	76296896	3028	sphingomyelin phosphodiesterase 5	32.9292	2.20761	0.0102987	28	15	17	22	37	52	59
Zc3h12d	protein_coding	10	7832323	7870397	38075	zinc finger CCCH type containing 12D	174.519	2.2074	0.0738363	42	54	59	249	281	219	318
Adamtsl5	protein_coding	10	80339793	80349036	9244	ADAMTS-like 5	96.0076	-2.20701	0.00205483	128	144	122	115	43	40	80
Pipox	protein_coding	11	77880614	77893872	13259	pipecolic acid oxidase	2175.29	-2.20655	0.000942106	2322	2874	4097	2224	1512	951	1247
Nfkbie	protein_coding	17	45555667	45563169	7503	nuclear factor of kappa light polypeptide gene enhancer in B cells inhibitor epsilon	343.616	2.20613	0.0522683	147	84	130	455	504	453	632
Tmem40	protein_coding	6	115729131	115762466	33336	transmembrane protein 40	24.6298	2.20585	0.039233	21	7	13	18	38	52	23
Il33	protein_coding	19	29925114	29960715	35602	interleukin 33	491.907	2.20538	0.0652317	220	172	138	622	574	447	1270
Gm26740	lncRNA	10	22186285	22306382	120098		40.0111	2.20499	0.00332981	22	22	29	28	49	56	74
Tnfrsf1b	protein_coding	4	145212368	145246870	34503	tumor necrosis factor receptor superfamily member 1b	2155.24	2.20491	0.0356545	813	644	1064	2698	2821	2975	4071
Bin2	protein_coding	15	100641082	100669576	28495	bridging integrator 2	404.379	2.2039	0.036018	153	137	205	484	610	397	844
Gm13710	lncRNA	2	84500748	84506873	6126	predicted gene 13710	16.3706	2.20385	0.0746271	4	8	5	20	30	24	23
Evi2a	protein_coding	11	79526560	79530609	4050	ecotropic viral integration site 2a	250.934	2.20251	0.0614845	85	80	81	345	370	293	502
Wipf1	protein_coding	2	73429610	73529733	100124	WAS/WASL interacting protein family member 1	600.817	2.20144	0.00688784	288	304	292	625	906	653	1137
Nfkbiz	protein_coding	16	55811377	55838641	27265	nuclear factor of kappa light polypeptide gene enhancer in B cells inhibitor zeta	2315.57	2.20051	0.00863599	1546	953	1129	2177	2585	5050	2769
LOC105245876	lncRNA	15	6023079	6044779	21701		45.1169	-2.20016	0.0241946	54	81	37	70	38	16	20
Mgst2	protein_coding	3	51660360	51682675	22316	microsomal glutathione S-transferase 2	96.1039	2.20013	0.0203548	102	48	29	57	109	176	151
Acot12	protein_coding	13	91741511	91786148	44638	acyl-CoA thioesterase 12	812.274	-2.20009	0.00668534	770	1015	1798	740	516	361	486
Btnl9	protein_coding	11	49168325	49187089	18765	butyrophilin-like 9	71.7569	-2.19882	0.0247967	82	114	147	43	48	30	38
Cxcr4	protein_coding	1	128588199	128592315	4117	chemokine (C-X-C motif) receptor 4	182.593	2.19801	0.044198	109	29	166	135	194	320	324
Clec2i	protein_coding	6	128887573	128898167	10595	C-type lectin domain family 2 member i	53.6926	2.19719	0.032553	24	21	22	64	74	70	101
Aldob	protein_coding	4	49535995	49549483	13489	aldolase B fructose-bisphosphate	22596.9	-2.19517	0.0010864	24178	31343	40303	23672	17069	9668	11947
Prss23	protein_coding	7	89507785	89527254	19470	protease serine 23	2068.31	-2.19497	0.00430273	2262	3634	1910	3173	1679	852	967
Was	protein_coding	X	8081466	8090491	9026	Wiskott-Aldrich syndrome homolog (human)	257.214	2.19283	0.0799086	72	64	93	369	399	293	512
Msn	protein_coding	X	96096045	96168553	72509	moesin	3069.5	2.1926	0.0378628	1186	1042	1403	3829	4351	3331	6345
Pik3cg	protein_coding	12	32173129	32208677	35549	phosphoinositide-3-kinase catalytic gamma polypeptide	642.694	2.19216	0.0145148	551	217	246	589	803	1028	1065
B930041F14Rik	protein_coding	4	155694342	155696485	2144	RIKEN cDNA B930041F14 gene	265.767	2.19206	0.040958	301	118	71	153	232	465	520
Bdnf	protein_coding	2	109674700	109727043	52344	brain derived neurotrophic factor	127.768	-2.19204	0.00176979	140	192	192	152	104	60	55
C77370	protein_coding	X	104077435	104201757	124323	expressed sequence C77370	122.367	2.19167	0.0553819	78	72	66	77	54	355	156
Htr7	protein_coding	19	35958415	36058286	99872	5-hydroxytryptamine (serotonin) receptor 7	59.3885	2.18923	0.0539531	25	19	41	57	61	54	159
Slco3a1	protein_coding	7	74275418	74554780	279363	solute carrier organic anion transporter family member 3a1	887.13	2.18897	0.0399477	362	345	304	1144	1089	1727	1239
Unc13c	protein_coding	9	73479422	74008153	528732	unc-13 homolog C (C. elegans)	91.7785	-2.18894	0.00908514	122	163	135	68	68	41	44
Lsamp	protein_coding	16	41532788	42181679	648892	limbic system-associated membrane protein	61.6519	-2.18801	0.00580443	83	76	114	54	42	30	32
Dock11	protein_coding	X	35888627	36076570	187944	dedicator of cytokinesis 11	1147.67	2.18676	0.0123471	557	446	579	1296	1476	2000	1679
Col4a6	protein_coding	X	141165403	141474076	308674	collagen type IV alpha 6	101.987	-2.18632	0.00573724	126	174	139	102	85	45	42
Mmd	protein_coding	11	90187687	90278574	90888	monocyte to macrophage differentiation-associated	1436.31	-2.18608	0.00609037	1505	1749	3020	1352	1047	579	803
Gatm	protein_coding	2	122594473	122611277	16805	glycine amidinotransferase (L-arginine:glycine amidinotransferase)	1307.16	2.18593	0.0833981	401	391	541	1700	1487	991	3640
Mxd1	protein_coding	6	86647044	86671442	24399	MAX dimerization protein 1	1784.76	2.18539	0.0799086	2301	507	540	813	1318	2295	4719
Pou2af1	protein_coding	9	51213690	51240079	26390	POU domain class 2 associating factor 1	1791.09	-2.18512	0.00382701	1974	3137	1627	2752	1435	799	813
Nfam1	protein_coding	15	82996736	83033397	36662	Nfat activating molecule with ITAM motif 1	349.077	2.18387	0.0539531	138	102	155	442	585	307	713
Hr	protein_coding	14	70554056	70573548	19493	hairless	980.596	2.18273	0.0316582	1147	405	445	413	866	1562	2026
Ccl28	protein_coding	13	119610551	119654359	43809	chemokine (C-C motif) ligand 28	1811.2	2.18272	0.0721879	932	1129	691	1517	2094	5584	732
Itprip	protein_coding	19	47894593	47919519	24927	inositol 145-triphosphate receptor interacting protein	130.218	2.18033	0.0552616	72	36	46	159	212	121	266
Syk	protein_coding	13	52582329	52648792	66464	spleen tyrosine kinase	1229.92	2.18009	0.0329256	721	385	505	1412	1647	1323	2617
Ankle1	protein_coding	8	71406005	71410543	4539	ankyrin repeat and LEM domain containing 1	22.0591	2.17981	0.0903478	14	4	8	25	42	18	43
Musk	protein_coding	4	58285640	58377848	92209	muscle skeletal receptor tyrosine kinase	109.596	-2.17964	0.00668534	127	197	140	117	90	40	55
Mapkapk3	protein_coding	9	107254926	107289884	34959	mitogen-activated protein kinase-activated protein kinase 3	470.378	2.17932	0.0322924	533	184	184	256	472	587	1076
Rhbg	protein_coding	3	88242874	88254743	11870	Rhesus blood group-associated B glycoprotein	71.7259	2.17906	0.078165	16	30	31	91	111	59	164
Ces1c	protein_coding	8	93099015	93131283	32269	carboxylesterase 1C	22011.7	-2.17848	0.0033839	23957	28440	41982	22099	15447	8119	14038
Ghr	protein_coding	15	3317755	3583527	265773	growth hormone receptor	6953.88	-2.17828	0.000202101	7409	9766	11991	7421	4526	3213	4351
Pvrl4	protein_coding	1	171370173	171388287	18115	poliovirus receptor-related 4	217.442	2.17825	0.00941137	151	114	77	207	259	421	293
Rsad2	protein_coding	12	26442743	26456478	13736	radical S-adenosyl methionine domain containing 2	307.286	2.177	0.0404611	134	101	138	377	354	375	672
Tmem45a	protein_coding	16	56805161	56886458	81298	transmembrane protein 45a	1208.18	2.17375	0.0508772	1523	498	354	550	1161	1768	2603
Inhbc	protein_coding	10	127356325	127370544	14220	inhibin beta-C	327.573	-2.17315	0.00493506	373	378	616	368	249	114	195
Slc5a9	protein_coding	4	111875374	111902796	27423	solute carrier family 5 (sodium/glucose cotransporter) member 9	83.8643	2.1723	0.0326615	92	39	47	28	80	168	132
AI182371	protein_coding	2	35081861	35100685	18825	expressed sequence AI182371	5505.93	-2.17205	0.00424844	5938	7696	10524	4972	3844	2133	3434
Pmepa1	protein_coding	2	173224458	173276533	52076	prostate transmembrane protein androgen induced 1	871.006	2.17147	0.0333744	940	328	381	499	692	1278	1980
Gm32546	lncRNA	2	136445260	136486403	41144		70.3212	-2.17126	0.0327733	78	118	140	41	48	27	40
Hrsp12	protein_coding	15	34484022	34495246	11225	heat-responsive protein 12	5103.16	-2.17092	1.92436e-05	5488	6518	8774	5983	3307	2803	2849
Apol10a	protein_coding	15	77477047	77491069	14023	apolipoprotein L 10A	22.0175	2.16983	0.0567495	14	6	8	25	28	38	35
Csf2ra	protein_coding	19	61224401	61228465	4065	colony stimulating factor 2 receptor alpha low-affinity (granulocyte-macrophage)	505.157	2.16971	0.041467	226	160	218	633	703	568	1029
4632428N05Rik	protein_coding	10	60346851	60428381	81531	RIKEN cDNA 4632428N05 gene	917.321	2.16955	0.0469898	361	274	412	1188	1309	1087	1790
Arhgap4	protein_coding	X	73894352	73911346	16995	Rho GTPase activating protein 4	504.003	2.16604	0.0136045	277	191	263	541	737	557	962
Igf2bp3	protein_coding	6	49085218	49215009	129792	insulin-like growth factor 2 mRNA binding protein 3	31.7712	2.16591	0.0227708	12	28	14	25	38	46	59
Gm36596	lncRNA	2	84778859	84791307	12449		17.6325	2.16587	0.0908509	3	8	8	22	32	22	29
Abca7	protein_coding	10	79996453	80015572	19120	ATP-binding cassette sub-family A (ABC1) member 7	402.635	2.16433	0.0166232	312	141	201	359	565	388	852
Lzts1	protein_coding	8	69132669	69184220	51552	leucine zipper putative tumor suppressor 1	25.7549	2.16386	0.0172644	13	13	15	24	41	32	42
LOC105246827	lncRNA	8	122470363	122474814	4452		15.6681	2.16364	0.0742661	8	15	8	7	11	28	33
Adcy7	protein_coding	8	88272367	88329965	57599	adenylate cyclase 7	1161.1	2.16346	0.0288684	525	441	582	1340	1665	1139	2435
Fam171b	protein_coding	2	83812728	83883486	70759	family with sequence similarity 171 member B	169.452	-2.16233	0.00173429	155	299	245	194	111	78	104
Gabrp	protein_coding	11	33550781	33578978	28198	gamma-aminobutyric acid (GABA) A receptor pi	2472.27	2.16076	0.0645592	2521	608	1849	973	2905	6479	1972
Tpo	protein_coding	12	30054661	30132984	78324	thyroid peroxidase	37.3169	-2.16009	0.0671272	60	47	74	21	32	9	18
AI463229	misc_RNA	13	37657013	37670077	13065		139.647	-2.16008	0.00542179	178	165	265	130	92	54	93
Plcb2	protein_coding	2	118707517	118728659	21143	phospholipase C beta 2	376.471	2.1591	0.0388729	161	115	203	450	554	393	760
Cx3cr1	protein_coding	9	120048683	120068296	19614	chemokine (C-X3-C motif) receptor 1	443.731	2.15597	0.0837411	103	153	150	643	801	526	730
Lpar4	protein_coding	X	106920625	106933899	13275	lysophosphatidic acid receptor 4	24.8143	-2.15566	0.0290437	35	25	49	24	15	15	11
Ctla2a	protein_coding	13	60934155	60936625	2471	cytotoxic T lymphocyte-associated protein 2 alpha	305.765	2.15553	0.00958757	187	124	160	308	453	325	584
Tnfrsf14	protein_coding	4	154921442	154928620	7179	tumor necrosis factor receptor superfamily member 14 (herpesvirus entry mediator)	414.208	2.15503	0.0828029	132	114	133	602	635	482	802
E030011O05Rik	lncRNA	9	96731575	96752831	21257	RIKEN cDNA E030011O05 gene	101.891	2.15445	0.011578	102	53	37	66	119	166	170
Cd300a	protein_coding	11	114889149	114904651	15503	CD300A antigen	292.477	2.15383	0.0449315	88	80	226	325	471	408	449
Gm33036	lncRNA	19	38352239	38359172	6934		187.604	-2.15349	0.0154452	184	415	162	236	105	135	77
Slco1b2	protein_coding	6	141629452	141686646	57195	solute carrier organic anion transporter family member 1b2	10457.1	-2.15171	0.00962076	9189	13713	21518	10930	7688	3899	6263
Itpripl2	protein_coding	7	118485111	118491975	6865	inositol 145-triphosphate receptor interacting protein-like 2	906.55	2.14945	0.00667332	596	399	450	881	928	1646	1447
Ier5	protein_coding	1	155096367	155099636	3270	immediate early response 5	284.471	2.14914	0.00119469	164	137	167	271	363	477	412
Glipr1	protein_coding	10	111984792	112002619	17828	GLI pathogenesis-related 1 (glioma)	351.629	2.14673	0.0232513	201	126	146	413	455	559	562
Magix	protein_coding	X	7673166	7681251	8086	MAGI family member X-linked	129.144	-2.14572	0.00151513	150	160	233	136	88	59	78
Nupr1	protein_coding	7	126623246	126625470	2225	nuclear protein transcription regulator 1	793.58	2.14509	0.00803671	561	356	320	798	964	1272	1284
Acss3	protein_coding	10	106936164	107123664	187501	acyl-CoA synthetase short-chain family member 3	175.085	-2.14479	0.00212416	229	268	286	138	111	98	95
Gm2830	pseudogene	13	54499578	54503877	4300		91.2213	-2.14478	0.00942151	104	127	71	179	58	53	45
Troap	protein_coding	15	99074973	99083409	8437	trophinin associated protein	23.5601	2.14353	0.0985845	5	10	8	32	43	30	36
Clec5a	protein_coding	6	40574898	40585805	10908	C-type lectin domain family 5 member a	194.341	2.14268	0.0707392	60	39	135	237	269	284	338
Scd1	protein_coding	19	44394450	44407709	13260	stearoyl-Coenzyme A desaturase 1	52579.7	-2.14209	0.0168564	37738	71002	78052	92026	20930	46052	22258
Gm32342	lncRNA	19	37678083	37697564	19482		34.0798	-2.14189	0.0193351	48	57	50	26	20	22	15
Acsm5	protein_coding	7	119526131	119543360	17230	acyl-CoA synthetase medium-chain family member 5	1203.52	-2.1417	0.000864902	1034	1554	2188	1538	736	631	742
Nlrp1b	protein_coding	11	1265313	1305429	40117	NLR family pyrin domain containing 1B	239.737	2.1415	0.0787361	75	72	98	330	341	239	522
Apoc3	protein_coding	9	46233050	46235636	2587	apolipoprotein C-III	6238.75	-2.14102	0.00655689	7108	7867	12035	5901	4686	2258	3817
Nynrin	protein_coding	14	55854115	55874736	20622	NYN domain and retroviral integrase containing	424.174	-2.14074	0.00105123	496	721	458	551	334	193	216
Nrros	protein_coding	16	32142785	32165589	22805	negative regulator of reactive oxygen species	420.942	2.13962	0.0613102	135	149	214	530	667	355	897
Fxyd1	protein_coding	7	31051678	31055877	4200	FXYD domain-containing ion transport regulator 1	1128.02	-2.13908	0.000295659	1325	1503	1890	1189	818	518	653
Fmnl2	protein_coding	2	52857716	53134202	276487	formin-like 2	1201.88	2.13868	0.00349015	916	557	646	995	1227	1712	2360
Glyat	protein_coding	19	12633308	12651737	18430	glycine-N-acyltransferase	1119.82	-2.1386	0.00843363	1097	1425	2236	1154	845	411	671
Srgn	protein_coding	10	62494427	62527446	33020	serglycin	2277.36	2.13827	0.0296766	1266	957	784	2719	2717	3305	4194
Fxyd5	protein_coding	7	31032723	31042331	9609	FXYD domain-containing ion transport regulator 5	903.852	2.13698	0.0835912	258	253	360	1293	1311	1011	1842
Ces1b	protein_coding	8	93056725	93080021	23297	carboxylesterase 1B	4537.2	-2.13521	0.00796682	4863	5869	9291	3910	3234	1842	2752
Gm11427	pseudogene	11	83254267	83260542	6276	predicted gene 11427	34.3833	2.13469	0.0496608	18	9	18	39	47	41	67
Gm15523	lncRNA	12	103333544	103349007	15464		39.1838	2.13416	0.0768625	8	21	19	46	88	46	46
Mcpt4	protein_coding	14	56059744	56062310	2567	mast cell protease 4	106.483	-2.13367	0.0341535	101	213	125	128	54	96	28
Pced1b	protein_coding	15	97247080	97385696	138617	PC-esterase domain containing 1B	278.815	2.13325	0.000147385	164	166	165	239	356	375	487
Rasl11a	protein_coding	5	146845071	146847726	2656	RAS-like family 11 member A	52.2767	2.1327	0.0136656	33	33	30	37	79	44	109
Ackr2	protein_coding	9	121898355	121911071	12717	atypical chemokine receptor 2	135.728	2.13222	0.0580926	56	46	50	182	240	216	161
Penk	protein_coding	4	4133530	4138965	5436	preproenkephalin	54.0527	-2.12973	0.0280549	93	85	52	57	31	45	15
Gm30262	lncRNA	10	111583054	111611352	28299		132.145	-2.12915	0.0260534	157	187	259	99	83	40	100
Gm30789	lncRNA	3	18619549	18643071	23523		104.797	-2.12731	0.0153161	120	172	192	69	67	52	60
Slc25a47	protein_coding	12	108849823	108856815	6993	solute carrier family 25 member 47	906.472	-2.12548	0.036041	719	1132	2212	763	718	341	459
Gm32801	lncRNA	18	74089439	74103187	13749		27.8577	-2.12439	0.0895906	20	44	71	16	17	12	15
B430306N03Rik	protein_coding	17	48315268	48326511	11244	RIKEN cDNA B430306N03 gene	169.364	2.12383	0.0723923	66	48	65	235	270	195	307
Marc1	protein_coding	1	184786767	184811308	24542	mitochondrial amidoxime reducing component 1	2057.12	-2.12373	0.0174058	2255	2705	4306	1612	1615	763	1143
Nell1	protein_coding	7	49975350	50863289	887940	NEL-like 1	34.4618	-2.12336	0.0280851	52	49	56	26	27	16	15
Mpp4	protein_coding	1	59120935	59163389	42455	membrane protein palmitoylated 4 (MAGUK p55 subfamily member 4)	47.9821	-2.12265	0.0374437	61	85	82	28	19	27	34
Necab1	protein_coding	4	14952245	15149804	197560	N-terminal EF-hand calcium binding protein 1	622.187	-2.12263	0.00188409	651	849	1095	666	442	256	397
Adamts4	protein_coding	1	171250422	171259922	9501	a disintegrin-like and metallopeptidase (reprolysin type) with thrombospondin type 1 motif 4	92.3755	2.12243	0.0379955	39	48	32	113	113	167	135
Ptpre	protein_coding	7	135537645	135686294	148650	protein tyrosine phosphatase receptor type E	703.162	2.12238	0.00954379	396	333	333	753	863	930	1314
Tcrg-C2	C_region	13	19305060	19307551	2492	T-cell receptor gamma constant 2	18.4475	2.12222	0.0640165	7	8	12	18	18	40	26
Gm5086	lncRNA	13	97560000	97583994	23995	predicted gene 5086	35.1046	2.12094	0.0145572	31	15	18	26	43	52	61
LOC105245257	lncRNA	10	88452488	88471417	18930		54.5673	-2.12083	0.00247869	74	84	64	65	40	28	28
Nr1d2	protein_coding	14	18204056	18239106	35051	nuclear receptor subfamily 1 group D member 2	1714.55	-2.12077	5.5592e-05	1756	2562	2324	2298	1258	940	864
Fyn	protein_coding	10	39369770	39565381	195612	Fyn proto-oncogene	788.908	2.11955	0.0105915	334	387	531	785	1073	862	1551
Slc6a13	protein_coding	6	121300296	121337724	37429	solute carrier family 6 (neurotransmitter transporter GABA) member 13	867.411	-2.11901	0.00444577	977	1028	1720	830	657	413	448
Spic	protein_coding	10	88675269	88683023	7755	Spi-C transcription factor (Spi-1/PU.1 related)	113.674	2.11886	0.0591054	41	47	45	148	226	118	171
Map3k8	protein_coding	18	4331325	4353481	22157	mitogen-activated protein kinase kinase kinase 8	304.523	2.11785	0.023937	158	123	145	350	454	329	572
Tmem154	protein_coding	3	84666192	84704575	38384	transmembrane protein 154	165.228	2.1177	0.0324918	110	53	70	184	221	317	200
Gm19522	lncRNA	16	42884370	42912070	27701	predicted gene 19522	83.8561	-2.11657	0.00188409	99	117	139	84	51	40	56
Dhtkd1	protein_coding	2	5898060	5943010	44951	dehydrogenase E1 and transketolase domain containing 1	860.628	-2.11519	0.00100217	844	1248	1541	866	550	450	524
Nap1l5	protein_coding	6	58905233	58907126	1894	nucleosome assembly protein 1-like 5	36.7836	-2.11481	0.0247967	35	63	42	55	31	17	14
Gm32067	lncRNA	13	78483464	78636734	153271		27.305	-2.11445	0.0346471	35	49	41	20	12	16	18
Cxcl14	protein_coding	13	56288643	56296792	8150	chemokine (C-X-C motif) ligand 14	225.394	2.11373	0.032964	93	83	128	267	391	245	371
Abat	protein_coding	16	8513429	8621568	108140	4-aminobutyrate aminotransferase	2774.49	-2.11322	0.000876153	3008	3826	4553	3112	2022	1143	1758
LOC105246321	lncRNA	17	78985362	78996201	10840		35.8017	-2.11287	0.0363507	37	65	64	25	24	19	17
Aldh1a3	protein_coding	7	66390892	66427477	36586	aldehyde dehydrogenase family 1 subfamily A3	80.4749	2.11278	0.0613994	57	37	49	57	57	73	234
Fam25c	protein_coding	14	34351882	34355393	3512	family with sequence similarity 25 member C	25.8893	2.11244	0.0869227	8	13	14	28	38	62	19
Pygl	protein_coding	12	70190815	70227683	36869	liver glycogen phosphorylase	3617.02	-2.11133	0.000433355	3928	4355	6418	4175	2405	1672	2365
Pcp4l1	protein_coding	1	171173264	171196268	23005	Purkinje cell protein 4-like 1	499.544	-2.11117	0.0304897	471	738	462	978	454	155	240
Rbpms2	protein_coding	9	65629336	65660536	31201	RNA binding protein with multiple splicing 2	380.82	-2.11116	0.0089665	420	514	707	362	308	143	212
Ms4a8a	protein_coding	19	11067471	11081103	13633	membrane-spanning 4-domains subfamily A member 8A	639.149	2.1099	0.0295835	443	334	165	686	956	886	1005
Ccdc109b	protein_coding	3	129914960	129970214	55255	coiled-coil domain containing 109B	102.781	2.10975	0.0882877	62	28	30	129	114	108	249
Sirpa	protein_coding	2	129592606	129632228	39623	signal-regulatory protein alpha	3498.24	2.10968	0.0711094	1401	1130	1301	4781	5032	3573	7270
Apcs	protein_coding	1	172893961	172895054	1094	serum amyloid P-component	6185.19	2.10934	0.0624722	2307	2598	4278	6154	17018	4368	6573
Gnat1	protein_coding	9	107674474	107679592	5119	guanine nucleotide binding protein alpha transducing 1	26.48	2.10933	0.0743236	9	19	16	21	68	20	32
BC024386	lncRNA	7	140906064	140907979	1916	cDNA sequence BC023486	2109.52	-2.10837	0.0141056	2146	3158	4244	1565	1502	905	1247
Gm26947	lncRNA	10	60931986	60940944	8959		28.2502	2.10724	0.0304158	26	8	22	16	41	38	47
LOC105242587	protein_coding	5	150599931	150610266	10336		241.433	-2.10681	0.000325925	295	330	396	238	166	139	126
Cyp2c55	protein_coding	19	39006938	39042687	35750	cytochrome P450 family 2 subfamily c polypeptide 55	118.333	-2.10656	0.0203892	99	137	270	119	57	68	78
LOC105245717	lncRNA	14	31943562	31946428	2867		51.8599	-2.10603	0.0145572	46	101	65	61	33	24	33
Plekho2	protein_coding	9	65552577	65580087	27511	pleckstrin homology domain containing family O member 2	873.485	2.10566	0.0529794	342	326	396	1123	1252	887	1789
Pdx1	protein_coding	5	147270131	147275149	5019	pancreatic and duodenal homeobox 1	82.4233	2.1055	0.038016	89	41	27	52	102	177	90
Slc17a4	protein_coding	13	23897879	23915009	17131	solute carrier family 17 (sodium phosphate) member 4	997.977	-2.10493	6.29606e-05	971	1424	1428	1370	709	534	549
Cd79a	protein_coding	7	24897511	24902197	4687	CD79A antigen (immunoglobulin-associated alpha)	27.0076	2.10484	0.0422079	9	11	23	25	40	49	33
Olfml2a	protein_coding	2	38931980	38960585	28606	olfactomedin-like 2A	35.8272	-2.10441	0.0329568	47	67	44	32	31	15	15
Myo7b	protein_coding	18	31959234	32036931	77698	myosin VIIB	35.9176	2.10325	0.0527729	38	13	20	19	54	76	32
Gm34833	lncRNA	2	65552664	65585288	32625		48.1109	2.10298	0.0890694	28	40	33	16	47	142	31
Klf2	protein_coding	8	72319062	72321654	2593	Kruppel-like factor 2 (lung)	132.357	2.10264	0.0755335	56	41	56	173	192	120	289
LOC105245132	lncRNA	10	39165008	39174386	9379		31.5657	-2.10237	0.0736229	23	46	73	27	18	10	24
4430402I18Rik	protein_coding	19	28845528	28970888	125361	RIKEN cDNA 4430402I18 gene	154.765	-2.10237	4.0682e-05	201	225	207	172	101	79	99
Kif4	protein_coding	X	100626065	100727271	101207	kinesin family member 4	113.995	2.10157	0.0561185	60	37	54	135	191	95	227
Cdc42ep2	protein_coding	19	5917556	5924816	7261	CDC42 effector protein (Rho GTPase binding) 2	191.525	2.1015	0.0131764	178	83	81	155	256	229	359
Gpr157	protein_coding	4	394974	413378	18405	G protein-coupled receptor 157	28.8256	2.10049	0.0441554	13	13	14	33	34	45	50
Col4a4	protein_coding	1	82448419	82586849	138431	collagen type IV alpha 4	162.507	-2.10036	0.0043804	183	243	270	155	129	83	75
Loxl3	protein_coding	6	306976	311373	4398	lysyl oxidase-like 3	147.38	2.10034	0.0375213	69	92	65	149	176	128	353
9030619P08Rik	misc_RNA	15	75427606	75431829	4224	RIKEN cDNA 9030619P08 gene	59.1909	2.09889	0.0882877	13	18	61	52	114	54	101
Mafb	protein_coding	2	160363677	160367065	3389	v-maf musculoaponeurotic fibrosarcoma oncogene family protein B (avian)	397.575	2.09725	0.0467998	160	170	232	442	498	339	942
Il1rap	protein_coding	16	26581688	26730128	148441	interleukin 1 receptor accessory protein	1508.27	-2.0972	0.00269848	1639	2120	2687	1437	1003	642	1030
Rbp4	protein_coding	19	38116620	38125321	8702	retinol binding protein 4 plasma	4538.68	-2.09622	0.00416612	4980	5674	8453	4636	3401	1815	2811
Nr4a3	protein_coding	4	48044637	48086447	41811	nuclear receptor subfamily 4 group A member 3	123.888	2.09618	0.0481215	122	48	65	78	96	152	307
Stk10	protein_coding	11	32533266	32624595	91330	serine/threonine kinase 10	551.319	2.09551	0.0207251	256	213	329	625	740	695	1001
Cd22	protein_coding	7	30865404	30880342	14939	CD22 antigen	156.859	2.09452	0.0742006	52	40	90	207	267	196	247
Gm15337	misc_RNA	18	39357835	39371084	13250		34.6616	-2.09449	0.0576467	51	51	66	17	17	24	17
Gm31356	lncRNA	19	55099543	55118913	19371		17.3185	-2.09404	0.0718799	31	29	20	12	9	7	12
Slc35f1	protein_coding	10	52690501	53111622	421122	solute carrier family 35 member F1	52.1209	-2.09387	0.00866849	60	70	71	73	39	17	35
Tceal6	protein_coding	X	135208686	135210687	2002	transcription elongation factor A (SII)-like 6	24.1324	-2.09257	0.0963814	32	43	35	21	22	14	3
Pdlim3	protein_coding	8	45885453	45919548	34096	PDZ and LIM domain 3	525.443	-2.0918	0.00138407	676	893	566	604	416	244	278
Cyba	protein_coding	8	122424771	122432965	8195	cytochrome b-245 alpha polypeptide	984.191	2.09147	0.0534149	500	351	336	1293	1196	1691	1522
Grap	protein_coding	11	61653321	61672777	19457	GRB2-related adaptor protein	82.3738	2.09103	0.000357265	53	54	56	56	135	97	125
Atp1a2	protein_coding	1	172271709	172298064	26356	ATPase Na+/K+ transporting alpha 2 polypeptide	208.34	-2.09054	0.00893279	252	274	349	218	187	89	90
Adcy8	protein_coding	15	64699035	64922296	223262	adenylate cyclase 8	83.1534	2.09006	0.0674738	72	39	71	26	120	199	55
Gimap1	protein_coding	6	48739047	48743795	4749	GTPase IMAP family member 1	141.815	2.08969	0.0020327	85	63	98	130	198	193	227
Ddo	protein_coding	10	40629976	40674915	44940	D-aspartate oxidase	343.112	-2.08959	2.64455e-05	400	522	492	367	222	208	191
Mapt	protein_coding	11	30428	133366	102939	microtubule-associated protein tau	40.0798	-2.0894	0.0413093	53	61	70	29	32	24	12
Gm7609	protein_coding	1	85199592	85215395	15804	predicted pseudogene 7609	45.3665	2.0891	0.0304158	14	24	31	47	75	67	58
Ermap	protein_coding	4	119175457	119190013	14557	erythroblast membrane-associated protein	20.5193	2.08909	0.0316896	11	9	16	16	30	26	35
6330416G13Rik	protein_coding	4	63558416	63586357	27942	RIKEN cDNA 6330416G13 gene	334.583	2.08908	0.066921	105	100	195	435	503	395	609
Cd37	protein_coding	7	45233632	45239235	5604	CD37 antigen	239.847	2.08883	0.0303361	120	102	100	293	356	303	405
Sowaha	protein_coding	11	53476578	53480195	3618	sosondowah ankyrin repeat domain family member A	198.73	-2.08881	0.00194922	274	340	176	247	140	101	114
Slc47a1	protein_coding	11	61343400	61378781	35382	solute carrier family 47 member 1	632.641	-2.08866	0.00670182	632	884	1236	559	415	289	413
Pkm	protein_coding	9	59656368	59679375	23008	pyruvate kinase muscle	5396.3	2.08843	0.0337482	3336	2362	1994	6133	6522	6093	11333
Pfkfb3	protein_coding	2	11471430	11554071	82642	6-phosphofructo-2-kinase/fructose-26-biphosphatase 3	1082.65	2.0882	0.0246956	668	404	514	1207	1351	1307	2126
Flrt1	protein_coding	19	7087464	7166030	78567	fibronectin leucine rich transmembrane protein 1	82.231	-2.08781	0.00326495	128	102	112	87	61	34	51
Stac2	protein_coding	11	98036624	98053462	16839	SH3 and cysteine rich domain 2	17.7464	2.08773	0.0619028	9	16	11	9	16	28	36
2010002M12Rik	protein_coding	19	34617051	34640743	23693	RIKEN cDNA 2010002M12 gene	33.0983	2.08716	0.00860875	21	26	24	16	47	53	45
Unc13d	protein_coding	11	116062095	116078195	16101	unc-13 homolog D (C. elegans)	201.89	2.08708	0.0251835	107	104	75	234	303	238	351
Pfkfb4	protein_coding	9	108988033	109032236	44204	6-phosphofructo-2-kinase/fructose-26-biphosphatase 4	417.895	2.08582	0.00588482	341	221	187	350	427	734	665
Cd68	protein_coding	11	69664213	69666170	1958	CD68 antigen	963.735	2.08537	0.0863241	389	262	353	1372	1344	1106	1921
Hpx	protein_coding	7	105591611	105600116	8506	hemopexin	48699	2.08532	0.0881202	13243	17143	25275	64192	117176	45814	58051
Gria1	protein_coding	11	57011571	57330244	318674	glutamate receptor ionotropic AMPA1 (alpha 1)	38.1922	-2.08527	0.0161326	53	53	63	32	27	20	19
Acat1	protein_coding	9	53580522	53610350	29829	acetyl-Coenzyme A acetyltransferase 1	4401.36	-2.08425	5.38537e-05	5200	5679	7282	4671	3035	2363	2580
Slfn5	protein_coding	11	82951349	82964850	13502	schlafen 5	1140.67	2.08419	0.0735687	319	420	503	1601	1576	1857	1709
Peg3	protein_coding	7	6705960	6730419	24460	paternally expressed 3	713.322	-2.08371	0.0145572	680	1155	1016	892	671	286	293
Ccna1	protein_coding	3	55045469	55055330	9862	cyclin A1	16.5861	2.08363	0.0802275	16	10	8	7	18	19	38
Osbpl3	protein_coding	6	50293326	50456355	163030	oxysterol binding protein-like 3	543.194	2.08275	0.0121678	483	249	243	446	531	903	947
Pfkp	protein_coding	13	6579874	6648789	68916	phosphofructokinase platelet	3104.25	2.08208	0.0242529	2566	1478	1140	2853	3340	3734	6619
Hmgcs2	protein_coding	3	98280431	98310738	30308	3-hydroxy-3-methylglutaryl-Coenzyme A synthase 2	20217.1	-2.08197	0.0195419	22577	25173	43080	15427	15776	8325	11162
Rarres1	protein_coding	3	67478886	67515523	36638	retinoic acid receptor responder (tazarotene induced) 1	303.418	-2.08135	0.0110422	298	383	572	336	244	111	179
Hp	protein_coding	8	109575128	109579172	4045	haptoglobin	34605.8	2.08089	0.0876721	10815	11802	18173	44632	86451	29229	41139
Cxcr5	protein_coding	9	44511534	44561874	50341	chemokine (C-X-C motif) receptor 5	21.3319	2.08063	0.046118	15	9	10	20	25	29	41
0610005C13Rik	lncRNA	7	45567795	45575176	7382	RIKEN cDNA 0610005C13 gene	388.253	-2.08051	0.0162694	384	553	758	343	312	150	218
Mir1955	miRNA	2	92191977	92192074	98	microRNA 1955	21.3048	2.07951	0.0661671	6	13	11	24	30	29	37
Card14	protein_coding	11	119307096	119345375	38280	caspase recruitment domain family member 14	112.22	2.07856	0.00851691	106	52	67	69	121	213	157
Caln1	protein_coding	5	130369356	130846325	476970	calneuron 1	77.403	-2.07833	0.0240721	71	114	156	66	54	33	48
Gm30438	lncRNA	14	67159163	67189212	30050		46.793	2.07831	0.0653184	53	22	24	19	36	74	100
Tnfrsf13b	protein_coding	11	61126742	61149373	22632	tumor necrosis factor receptor superfamily member 13b	92.1582	2.07803	0.035128	37	40	50	111	116	130	163
Orai2	protein_coding	5	136147459	136170656	23198	ORAI calcium release-activated calcium modulator 2	214.913	2.07742	0.01031	187	85	98	194	299	312	329
Scn8a	protein_coding	15	100868549	101045938	177390	sodium channel voltage-gated type VIII alpha	642.681	2.0772	0.00744588	601	332	306	454	836	1271	698
Lgals2	protein_coding	15	78850860	78855529	4670	lectin galactose-binding soluble 2	1159.2	-2.07684	0.0232115	1175	1797	739	2384	735	546	740
Gamt	protein_coding	10	80258151	80261024	2874	guanidinoacetate methyltransferase	766.504	-2.07601	0.021524	728	1045	1537	718	553	250	535
Hsh2d	protein_coding	8	72189668	72200958	11291	hematopoietic SH2 domain containing	58.7445	2.07469	0.0586752	36	21	18	74	83	86	93
Spry4	protein_coding	18	38586265	38601268	15004	sprouty homolog 4 (Drosophila)	235.266	-2.07444	0.00542179	238	294	389	307	163	85	171
Grb14	protein_coding	2	64912476	65022766	110291	growth factor receptor bound protein 14	565.363	-2.07438	0.000972748	618	725	986	610	412	269	339
Cyp3a59	protein_coding	5	146079209	146113791	34583	cytochrome P450 family 3 subfamily a polypeptide 59	635.208	-2.07402	0.0599674	359	527	1712	777	349	328	394
Gm31814	lncRNA	16	24186057	24263166	77110		74.8634	-2.07222	0.0107109	76	101	142	73	52	45	35
4933438K21Rik	lncRNA	4	147063366	147068436	5071	RIKEN cDNA 4933438K21 gene	56.6106	-2.07034	0.0341129	73	69	119	38	39	27	33
Kif11	protein_coding	19	37376403	37421859	45457	kinesin family member 11	317.665	2.07024	0.0982993	129	63	143	447	522	373	545
A630019I02Rik	lncRNA	13	93094833	93098968	4136	RIKEN cDNA A630019I02 gene	15.6348	2.07018	0.0652909	8	11	15	5	21	24	25
Arid3a	protein_coding	10	79927043	79955018	27976	AT rich interactive domain 3A (BRIGHT-like)	143.355	2.06991	0.0155471	79	72	65	160	202	182	244
Chodl	protein_coding	16	78930864	78951733	20870	chondrolectin	25.7789	-2.06931	0.0494265	39	42	38	18	12	20	11
Mgll	protein_coding	6	88724412	88828360	103949	monoglyceride lipase	858.698	-2.06911	0.00120679	862	1084	1598	916	544	458	547
1190005I06Rik	protein_coding	8	120608602	120634382	25781	RIKEN cDNA 1190005I06 gene	27.8028	-2.06907	0.0220579	36	34	49	27	16	17	16
Cyp4v3	protein_coding	8	45305802	45333196	27395	cytochrome P450 family 4 subfamily v polypeptide 3	4363.69	-2.06852	0.000247321	4247	5671	7308	5392	2793	2232	2903
Unc93b1	protein_coding	19	3935186	3949340	14155	unc-93 homolog B1 (C. elegans)	2911.65	2.06846	0.0969478	880	895	1079	4334	4521	3545	5128
Gm16035	lncRNA	5	141370789	141383371	12583		164.826	-2.06709	0.0176642	155	218	348	142	114	76	100
Tnfrsf8	protein_coding	4	145268976	145315147	46172	tumor necrosis factor receptor superfamily member 8	18.1553	2.06536	0.0927317	19	3	11	12	21	27	34
Klf15	protein_coding	6	90462626	90479170	16545	Kruppel-like factor 15	802.458	-2.06522	0.000701036	807	1018	1365	973	598	407	450
1810041L15Rik	protein_coding	15	84379203	84482844	103642	RIKEN cDNA 1810041L15 gene	167.93	-2.0638	0.0415035	162	291	235	197	172	54	63
Serpina1e	protein_coding	12	103946931	103956897	9967	serine (or cysteine) peptidase inhibitor clade A member 1E	112.499	-2.06356	0.0218526	95	172	212	110	83	43	71
Ier3	protein_coding	17	2155175	2156373	1199	immediate early response 3	222.464	2.06337	0.014271	160	131	80	214	277	282	413
Slc17a3	protein_coding	13	23836918	23860718	23801	solute carrier family 17 (sodium phosphate) member 3	754.602	-2.06306	0.012922	751	890	1508	796	550	280	508
Sox4	protein_coding	13	28950716	28953682	2967	SRY (sex determining region Y)-box 4	235.55	2.06293	0.0375213	256	104	121	128	218	535	287
Traf1	protein_coding	2	34943256	34961772	18517	TNF receptor-associated factor 1	230.22	2.06243	0.0711094	124	91	72	294	305	232	493
9530082P21Rik	lncRNA	17	23749236	23754065	4830	RIKEN cDNA 9530082P21 gene	502.727	2.06236	0.0561079	237	189	188	670	639	881	716
Cmtm7	protein_coding	9	114756836	114781993	25158	CKLF-like MARVEL transmembrane domain containing 7	254.911	2.06208	0.0919791	92	92	85	365	366	272	512
Cmah	protein_coding	13	24326980	24477289	150310	cytidine monophospho-N-acetylneuraminic acid hydroxylase	3091.62	-2.06167	0.0101528	2883	4309	5898	3048	2308	1235	1960
Dtx3l	protein_coding	16	35926515	35939027	12513	deltex 3-like (Drosophila)	2679.12	2.06148	0.0731362	899	935	1163	3766	3429	4130	4433
Ltc4s	protein_coding	11	50235003	50239175	4173	leukotriene C4 synthase	77.5981	2.0602	0.0689941	100	27	35	34	89	99	159
Gm31434	lncRNA	9	102989619	103002227	12609		50.0265	-2.06008	0.0363507	50	109	66	39	32	30	24
Gm29943	lncRNA	2	180290695	180312765	22071		34.9638	-2.05837	0.0510144	36	64	26	59	27	19	13
Dok3	protein_coding	13	55523235	55528538	5304	docking protein 3	116.042	2.05799	0.0932616	53	24	58	154	203	121	200
Hpd	protein_coding	5	123171807	123182686	10880	4-hydroxyphenylpyruvic acid dioxygenase	11709.1	-2.05755	0.00138407	10953	15672	19746	14369	8865	5639	6719
Tlr6	protein_coding	5	64952030	64971173	19144	toll-like receptor 6	71.06	2.05735	0.0738363	31	38	19	92	97	85	136
LOC105242395	lncRNA	13	62878667	62885078	6412		291.437	-2.05732	0.079864	203	310	793	246	190	86	213
Defb1	protein_coding	8	21776555	21795185	18631	defensin beta 1	16.8806	2.05597	0.0551399	8	11	10	14	25	31	18
Pbld1	protein_coding	10	63060626	63077964	17339	phenazine biosynthesis-like protein domain containing 1	1614.93	-2.05571	0.00696917	1684	2420	2791	1515	1272	665	958
Relt	protein_coding	7	100845847	100863480	17634	RELT tumor necrosis factor receptor	95.6538	2.05553	0.0615309	58	27	45	114	139	98	189
5430427O19Rik	protein_coding	X	85776957	85891499	114543	RIKEN cDNA 5430427O19 gene	103.126	2.0555	0.0669163	36	39	52	136	140	127	192
Fam19a3	protein_coding	3	104767405	104777547	10143	family with sequence similarity 19 member A3	18.7414	2.05527	0.0452377	16	9	12	11	25	22	35
Gm3871	misc_RNA	10	110003362	110013470	10109		37.2824	-2.05497	0.0176354	60	51	54	30	23	21	22
Tex12	protein_coding	9	50557148	50561268	4121	testis expressed gene 12	23.5778	-2.05373	0.0817943	35	31	45	14	15	7	17
Ddx60	protein_coding	8	61928066	62037704	109639	DEAD (Asp-Glu-Ala-Asp) box polypeptide 60	965.45	2.05306	0.0954268	280	334	379	1416	1484	1718	1146
Crlf2	protein_coding	5	109554709	109559017	4309	cytokine receptor-like factor 2	115.123	2.05185	0.0503998	58	40	55	144	155	141	213
Ighd	C_region	12	277878	300617	22740		64.7392	2.0512	0.0360009	27	29	37	76	81	87	117
LOC105246470	lncRNA	18	65216353	65225453	9101		179.42	-2.05102	0.0839098	332	184	352	88	165	75	60
Gm36287	lncRNA	12	25139540	25231486	91947		80.7584	-2.05043	0.00921807	88	145	118	70	54	43	47
Serpinf1	protein_coding	11	75410029	75422623	12595	serine (or cysteine) peptidase inhibitor clade F member 1	5542.62	-2.04912	0.0116526	5728	7429	10473	5260	4186	2076	3645
Ampd3	protein_coding	7	110767837	110812409	44573	adenosine monophosphate deaminase 3	332.345	2.04901	0.0164278	285	139	151	302	385	438	626
Gm33877	lncRNA	8	86849296	86851618	2323		100.819	2.0488	0.00243707	74	60	65	73	111	131	193
Ecm2	protein_coding	13	49504810	49532789	27980	extracellular matrix protein 2 female organ and adipocyte specific	202.531	-2.04835	0.000237121	252	280	271	245	149	131	91
6330407A03Rik	lncRNA	4	3714964	3716813	1850	RIKEN cDNA 6330407A03 gene	107.446	2.04791	0.00330446	64	50	74	100	143	176	145
D030045P18Rik	lncRNA	10	45807704	45852018	44315	RIKEN cDNA D030045P18 gene	22.1779	-2.04777	0.0445407	29	33	32	22	16	7	15
Atp10b	protein_coding	11	42939557	43262285	322729	ATPase class V type 10B	2462.79	2.04753	0.0314926	1871	1551	943	2072	2077	5761	2964
Mlph	protein_coding	1	90915022	90951142	36121	melanophilin	1817.61	2.04751	0.079381	2301	620	864	818	1372	2654	4095
Abhd3	protein_coding	18	10644411	10706771	62361	abhydrolase domain containing 3	460.925	-2.04686	0.00235123	502	579	805	504	360	213	264
LOC105243369	lncRNA	9	29590527	29600024	9498		30.3091	-2.04685	0.0892149	33	61	54	14	14	16	21
Ddah1	protein_coding	3	145758692	145894277	135586	dimethylarginine dimethylaminohydrolase 1	1631.16	-2.04594	0.000161084	1549	2448	2229	2197	1117	839	1039
Amy1	protein_coding	3	113555952	113577750	21799	amylase 1 salivary	1696.24	-2.04479	0.00384592	1699	2340	3042	1720	1313	812	946
Ms4a14	protein_coding	19	11301249	11315858	14610		54.092	2.04454	0.00530531	31	37	44	33	87	59	88
Trpm3	protein_coding	19	22138181	22989897	851717	transient receptor potential cation channel subfamily M member 3	680.142	-2.04382	0.0805054	499	1189	624	1299	703	178	268
Ank2	protein_coding	3	126921607	127499870	578264	ankyrin 2 brain	460.204	2.04357	0.0546818	219	209	269	490	477	395	1163
LOC105245870	lncRNA	15	3298164	3385627	87464		65.5759	-2.0423	0.00614298	83	91	108	59	36	46	36
Foxj1	protein_coding	11	116330704	116335516	4813	forkhead box J1	54.2028	-2.04207	0.0551399	68	57	40	121	45	23	26
Glt8d2	protein_coding	10	82650428	82694113	43686	glycosyltransferase 8 domain containing 2	52.7512	-2.04094	0.00840347	68	91	61	54	37	32	26
Gm33613	lncRNA	9	34781931	34870472	88542		37.3084	-2.04078	0.0589902	52	71	55	19	20	22	22
Fam105a	protein_coding	15	27655071	27681596	26526	family with sequence similarity 105 member A	292.866	2.03988	0.0479827	101	118	178	363	466	353	471
Rab11fip5	protein_coding	6	85334962	85374648	39687	RAB11 family interacting protein 5 (class I)	316.319	2.03983	0.0137494	241	154	181	265	308	382	684
Tnfrsf25	protein_coding	4	152115528	152120119	4592	tumor necrosis factor receptor superfamily member 25	47.1712	2.03971	0.0296766	20	30	32	41	41	82	83
Nr1h5	protein_coding	3	102939658	102964290	24633	nuclear receptor subfamily 1 group H member 5	70.19	-2.03957	0.0316443	65	102	139	61	35	32	56
Khk	protein_coding	5	30921436	30931248	9813	ketohexokinase	1625.91	-2.03948	0.00152915	1883	2039	2799	1692	1173	726	1070
Abcg8	protein_coding	17	84676302	84700333	24032	ATP-binding cassette sub-family G (WHITE) member 8	1255.56	-2.0384	0.0199442	856	1359	1991	2345	677	953	608
Amica1	protein_coding	9	45079162	45108531	29370	adhesion molecule interacts with CXADR antigen 1	218.859	2.03553	0.0734912	92	64	105	299	306	315	351
Endod1	protein_coding	9	14353990	14381242	27253	endonuclease domain containing 1	999.965	2.03536	0.0123321	769	572	436	888	976	1976	1383
Espl1	protein_coding	15	102296253	102324357	28105	extra spindle pole bodies 1 (S. cerevisiae)	104.352	2.03519	0.0895906	33	43	47	141	176	97	194
Gm12121	lncRNA	11	34136945	34148891	11947		128.698	-2.03392	0.018069	219	137	121	194	111	50	70
Chtf18	protein_coding	17	25719030	25727440	8411	CTF18 chromosome transmission fidelity factor 18	39.5581	2.03325	0.0575117	12	16	35	40	64	62	49
Cilp	protein_coding	9	65265180	65280605	15426	cartilage intermediate layer protein nucleotide pyrophosphohydrolase	391.679	2.03294	0.0286185	389	114	214	316	591	523	595
Gm29966	lncRNA	18	65244273	65248058	3786		2187.86	-2.03275	0.00318088	2870	2501	3888	2067	1643	1015	1331
Klra17	protein_coding	6	183618	222042	38425	killer cell lectin-like receptor subfamily A member 17	57.8187	2.03262	0.015695	33	30	30	60	97	86	69
Sertad4	protein_coding	1	192844469	192855752	11284	SERTA domain containing 4	350.504	2.03215	0.0323037	286	166	135	334	306	600	626
Mt1	protein_coding	8	94179088	94180327	1240	metallothionein 1	10466.4	2.03192	0.0590279	4813	8655	3883	9721	26485	10331	9377
Etnk2	protein_coding	1	109006	151374	42369	ethanolamine kinase 2	719.475	-2.03179	0.00204276	797	1011	1180	733	556	328	432
Hykk	protein_coding	9	54917290	54949924	32635	hydroxylysine kinase 1	1007.41	-2.03088	0.00523387	970	1453	1858	940	669	502	660
Pram1	protein_coding	17	33638056	33645706	7651	PML-RAR alpha-regulated adaptor molecule 1	70.7251	2.02989	0.0072992	32	39	54	65	100	109	96
Cldn1	protein_coding	16	26356645	26371839	15195	claudin 1	1242.8	-2.0298	0.00484977	1200	1635	2334	1269	920	611	731
Fam151a	protein_coding	4	106733915	106748292	14378	family with sequence simliarity 151 member A	18.9325	-2.02919	0.0931164	17	28	16	39	14	6	11
Depdc1a	protein_coding	3	159495426	159529955	34530	DEP domain containing 1a	47.1704	2.02847	0.0616227	21	16	27	58	74	57	78
Apoh	protein_coding	11	108395297	108414396	19100	apolipoprotein H	15541.9	-2.02813	0.00701565	15646	18971	29326	16636	11968	6579	9668
E030046B03Rik	lncRNA	13	47000369	47009394	9026		93.71	-2.02794	0.0562192	91	163	88	150	82	22	59
Agmat	protein_coding	4	141746675	141759263	12589	agmatine ureohydrolase (agmatinase)	380.8	-2.02677	0.0150677	389	441	753	398	302	150	233
Syt3	protein_coding	7	44384099	44400030	15932	synaptotagmin III	81.1364	-2.02604	0.000548174	116	107	107	89	47	51	52
Il2ra	protein_coding	2	11642792	11693194	50403	interleukin 2 receptor alpha chain	81.065	2.02558	0.00890506	44	41	61	71	91	110	148
Kif15	protein_coding	9	122951052	123018733	67682	kinesin family member 15	186.036	2.02428	0.0801374	67	60	107	244	301	186	339
Prg4	protein_coding	1	150449412	150466221	16810	proteoglycan 4 (megakaryocyte stimulating factor articular superficial zone protein)	369.03	2.02198	0.0242529	169	176	246	390	737	387	478
Kif1a	protein_coding	1	93015455	93101890	86436	kinesin family member 1A	60.4893	2.02188	0.00895864	40	28	43	51	71	109	80
Vwce	protein_coding	19	10634229	10665210	30982	von Willebrand factor C and EGF domains	285.209	-2.02113	0.0203703	296	358	574	256	212	110	189
Gpt	protein_coding	15	76696764	76699675	2912	glutamic pyruvic transaminase soluble	1445.83	-2.0204	0.00100217	1541	2063	1839	2011	1192	670	805
Zbtb3	protein_coding	19	8802223	8804854	2632	zinc finger and BTB domain containing 3	42.5115	2.01928	0.0161866	32	23	19	39	68	52	64
Kcnip1	protein_coding	11	33629339	33993193	363855	Kv channel-interacting protein 1	52.0648	-2.01881	0.0386037	60	86	64	63	51	24	17
Inhbe	protein_coding	10	127349402	127351772	2371	inhibin beta E	296.974	-2.01835	0.0490086	388	387	553	229	278	86	158
LOC101056073	pseudogene	4	145481429	145538039	56611		64.635	2.01832	0.00821525	61	34	32	46	79	104	96
Kif2c	protein_coding	4	117159633	117182624	22992	kinesin family member 2C	80.1053	2.01789	0.0979808	24	33	35	112	129	86	143
Xist	lncRNA	X	103460373	103483233	22861	inactive X specific transcripts	40.3423	-2.01748	0.0510525	41	48	44	79	29	30	11
Btk	protein_coding	X	134542334	134583623	41290	Bruton agammaglobulinemia tyrosine kinase	170.909	2.01592	0.0800474	94	47	80	219	257	169	330
Ppm1n	protein_coding	7	19276807	19280194	3388	protein phosphatase Mg2+/Mn2+ dependent 1N (putative)	19.9625	2.01566	0.04024	9	17	12	15	30	28	30
Atp8b4	protein_coding	2	126320973	126500669	179697	ATPase class I type 8B member 4	372.682	2.01527	0.0869355	146	127	170	512	512	383	759
Evc	protein_coding	5	37288977	37337242	48266	Ellis van Creveld gene syndrome	946.046	-2.01443	0.00229207	1121	1395	1011	1354	801	431	511
Aldh5a1	protein_coding	13	24907579	24937661	30083	aldhehyde dehydrogenase family 5 subfamily A1	1019.35	-2.01442	0.000334675	1108	1427	1624	1085	746	562	584
LOC102632156	lncRNA	14	8367437	8371150	3714		22.1777	-2.01412	0.0670899	30	45	24	18	12	11	15
Tfec	protein_coding	6	16830837	16898462	67626	transcription factor EC	132.119	2.01377	0.0705616	50	48	92	153	184	121	277
Pde1c	protein_coding	6	56069798	56652516	582719	phosphodiesterase 1C	434.661	2.01272	0.04526	346	322	258	219	338	1121	439
Reep6	protein_coding	10	80330003	80336441	6439	receptor accessory protein 6	3850.97	-2.01197	0.0033815	4458	5078	6772	3566	2661	1766	2656
Ddit4	protein_coding	10	59949675	59951770	2096	DNA-damage-inducible transcript 4	154.05	2.01193	0.0251835	165	89	67	90	184	179	304
Rgn	protein_coding	X	20549767	20562089	12323	regucalcin	7317.54	-2.01179	0.00507109	7200	8900	12740	8961	5550	3004	4868
Dgkb	protein_coding	12	37880168	38634239	754072	diacylglycerol kinase beta	153.187	-2.01111	0.00444787	201	247	203	141	119	72	91
Gm30427	lncRNA	X	96105199	96109114	3916		105.16	2.01014	0.0311502	43	46	82	109	145	121	190
Xylt1	protein_coding	7	117380979	117667630	286652	xylosyltransferase 1	85.068	2.00978	0.0108659	38	44	70	78	104	131	131
Gm32876	lncRNA	12	106479244	106492024	12781		25.5832	-2.00935	0.0298763	33	26	42	32	16	14	16
Scrn3	protein_coding	2	73312652	73337814	25163	secernin 3	605.424	-2.0088	0.000104836	709	741	975	684	405	319	406
Aldh8a1	protein_coding	10	21377300	21396578	19279	aldehyde dehydrogenase 8 family member A1	3277.72	-2.00873	0.00803671	3450	3903	6348	3247	2575	1555	1866
Gpm6b	protein_coding	X	166238943	166389033	150091	glycoprotein m6b	396.012	2.00872	0.0225439	329	191	174	365	462	444	808
Ache	protein_coding	5	137285849	137294466	8618	acetylcholinesterase	73.371	2.00843	0.0689941	46	40	39	66	43	108	172
Abcc6	protein_coding	7	45974115	46030486	56372	ATP-binding cassette sub-family C (CFTR/MRP) member 6	1428.3	-2.00743	0.0104993	1351	1896	2626	1518	983	570	1053
Gm12354	lncRNA	4	19716576	19720805	4230		73.9052	-2.00736	0.0140231	88	91	138	66	41	39	55
Nlrp5-ps	misc_RNA	7	14530654	14623066	92413	NLR family pyrin domain containing 5 pseudogene	35.1355	-2.00717	0.0444647	54	66	39	25	20	20	22
Ypel4	protein_coding	2	84733742	84738655	4914	yippee-like 4 (Drosophila)	35.9573	2.00651	0.0153344	23	28	20	25	61	56	38
C1qtnf9	protein_coding	14	60768134	60780869	12736	C1q and tumor necrosis factor related protein 9	30.5498	-2.00644	0.0321017	28	45	43	43	25	14	16
S100a6	protein_coding	3	90612894	90614414	1521	S100 calcium binding protein A6 (calcyclin)	2059.17	2.00503	0.00339332	1950	1242	918	1495	2706	2814	3289
Tmem25	protein_coding	9	44793772	44799273	5502	transmembrane protein 25	188.231	-2.00469	0.00280919	237	227	307	199	150	88	109
Tmem229a	protein_coding	6	24951141	24956125	4985	transmembrane protein 229A	1325.01	-2.0046	0.00919978	1485	2132	1195	2038	1137	656	632
Snora30	snoRNA	7	127527897	127528003	107	small nucleolar RNA H/ACA box 30	96.0276	2.0041	0.0479957	59	112	53	30	164	143	112
Clspn	protein_coding	4	126556951	126594533	37583	claspin	114.417	2.00387	0.0461112	57	43	80	123	162	109	229
Tspyl3	protein_coding	2	153222370	153225441	3072	TSPY-like 3	74.0823	2.00373	0.0140231	48	51	28	73	110	99	110
Gcgr	protein_coding	11	120529190	120538987	9798	glucagon receptor	1075.59	-2.00277	0.00599366	1131	1392	1959	1070	823	484	671
Kcnj16	protein_coding	11	110968033	111027968	59936	potassium inwardly-rectifying channel subfamily J member 16	32.5109	-2.00256	0.0601282	38	52	56	24	17	13	28
Serpinb5	protein_coding	1	106861117	106883350	22234	serine (or cysteine) peptidase inhibitor clade B member 5	521.694	2.00255	0.0200524	515	336	184	365	585	930	737
E030013I19Rik	lncRNA	2	12301246	12312315	11070	RIKEN cDNA E030013I19 gene	39.5201	-2.00196	0.0379462	56	42	59	49	36	22	12
Acad11	protein_coding	9	104063703	104127646	63944	acyl-Coenzyme A dehydrogenase family member 11	3064.65	-2.00151	0.00263779	3154	3965	5562	3100	2199	1569	1903
Gm6637	lncRNA	6	122293251	122296486	3236		16.4259	2.00135	0.0934742	6	8	11	17	24	17	32
Ccrn4l	protein_coding	3	51224447	51251654	27208	CCR4 carbon catabolite repression 4-like (S. cerevisiae)	49.9886	2.00108	0.0466817	39	25	25	43	54	50	114
Ccl11	protein_coding	11	82057832	82062955	5124	chemokine (C-C motif) ligand 11	333.847	2.00079	0.0306556	274	162	156	298	440	293	714
Nxpe3	protein_coding	16	55839953	55896773	56821	neurexophilin and PC-esterase domain family member 3	274.646	2.00026	0.00435168	201	161	125	261	352	382	441
