# Supplementary material for: Establishment of Chronic Typhoid Infection in a Mouse Carriage Model Involves a Type 2 Immune Shift and T and B Cell Recruitment to the Gallbladder
Source: mBio. 2019 Oct 1;10(5):e02262-19. doi: 10.1128/mBio.02262-19 (PMC6775463; doi:10.1128/mBio.02262-19)
Supplement: TABLE S4 [file mBio.02262-19-st004.xls]

## Sheet: Sheet0
Table S4. Top differentally expressed pathwas at 21 day post infection.
Ingenuity Canonical Pathways	-log(p-value)	Ratio	z-score	Molecules
T Cell Receptor Signaling	13.2	0.278	NA	CD247,FYN,CAMK4,CD3E,PIK3R5,CD8A,CD8B,PTPRC,CD28,LCK,TXK,PIK3CG,ITK,PTPN7,PRKCQ,CD3D,PIK3R3,BTK,FOS,CARD11,GRAP2,RASGRP1,ZAP70,NFATC2,PIK3CD,VAV1,LCP2
LPS/IL-1 Mediated Inhibition of RXR Function	12.4	0.181	2.982	ABCG8,PPARA,SLC10A1,LIPC,SLC27A2,IL1RL1,GSTA5,HMGCS2,IL1R2,NR0B2,ALDH1A3,CYP3A5,FABP1,CHST11,FABP4,CYP2A6 (includes others),TNFRSF1B,IL1RAP,ALDH5A1,SLCO1B3,TNFRSF11B,ABCB1,ALDH8A1,GSTO1,IL18RAP,IL33,FABP2,SULT1E1,MGST2,Cyp2a12/Cyp2a22,SMOX,IL1RN,Cyp4a14,CAT,CD14,IL1B,HS3ST6,CYP4A11,ACSL1,CYP2C8
iCOS-iCOSL Signaling in T Helper Cells	10.4	0.231	4.146	CD247,CD40LG,CAMK4,PRKCQ,CD3E,NFKBIE,TRAT1,PIK3R5,CD3D,INPP5D,PTPRC,PIK3R3,CD28,LCK,CD80,GRAP2,PIK3CG,ZAP70,ICOS,NFATC2,VAV1,IL2RA,PIK3CD,LCP2,ITK
CTLA4 Signaling in Cytotoxic T Lymphocytes	9.89	0.25	NA	CD247,FYN,CD3E,TRAT1,PIK3R5,CD8A,CD3D,CD8B,PIK3R3,CD28,LCK,CD80,GRAP2,PPM1J,PIK3CG,SYK,ZAP70,PPP2R2B,PIK3CD,PPP2R2C,PTPN22,LCP2
CD28 Signaling in T Helper Cells	9.48	0.212	4.583	CD247,FYN,CAMK4,PRKCQ,CD3E,NFKBIE,PIK3R5,CD3D,PTPRC,PIK3R3,CD28,FOS,LCK,CD80,GRAP2,CARD11,WAS,PIK3CG,SYK,ZAP70,NFATC2,VAV1,PIK3CD,LCP2,ITK
Hepatic Cholestasis	9.11	0.18	NA	PPARA,ABCG8,GCGR,SLC10A1,LIF,IL1RL1,NFKBIE,CYP8B1,IL1R2,NR0B2,TGFB1,OSM,ADCY8,TNFRSF1B,IL1RAP,SLCO1B3,TNFRSF11B,ABCB1,CYP7B1,PRKCQ,IRAK3,IL18RAP,IL33,SLCO3A1,IL1RN,IL12B,IL1B,CD14,ADCY7
Granulocyte Adhesion and Diapedesis	8.74	0.169	NA	IL1RL1,CCL22,MMP25,IL1R2,CXCL3,CXCR2,MMP8,CCL28,CXCL14,MMP12,TNFRSF1B,IL1RAP,ITGA4,TNFRSF11B,CSF3R,HRH2,MMP28,CXCR4,ITGA2,CCL11,ITGAL,SELPLG,IL18RAP,IL33,ITGAM,CCL4,IL1RN,CLDN1,IL1B,MSN
Nicotine Degradation III	8.53	0.296	NA	UGT2B28,UGT2B7,UGT2B17,Cyp2c40 (includes others),CYP2U1,CYP2C18,CYP1B1,CYP2F1,ADH7,UGT2A3,CYP3A5,CYP2A6 (includes others),AOX1,UGT1A7 (includes others),Aox3,CYP2C8
Nicotine Degradation II	8.34	0.27	NA	UGT2B28,UGT2B7,UGT2B17,Cyp2c40 (includes others),CYP2U1,CYP2C18,INMT,CYP1B1,CYP2F1,ADH7,UGT2A3,CYP3A5,CYP2A6 (includes others),AOX1,UGT1A7 (includes others),Aox3,CYP2C8
Leukocyte Extravasation Signaling	8.15	0.157	4.426	RAC2,SPN,PIK3R5,MMP25,RHOH,TXK,CYBA,MMP8,PIK3CG,MMP12,ITGA4,ITK,PRKCQ,MMP28,CXCR4,ITGA2,ARHGAP4,ITGAL,SELPLG,PIK3R3,BTK,WIPF1,ITGAM,ARHGAP9,CLDN1,WAS,RASGRP1,NCF2,PIK3CD,VAV1,MSN
Acute Phase Response Signaling	7.98	0.166	1.877	SOCS3,APOH,APOA2,NFKBIE,SERPINA3,RBP1,APCS,PIK3CG,OSM,SOCS2,SERPINA1,OSMR,TNFRSF1B,IL1RAP,TNFRSF11B,TTR,HPX,SERPINF1,IL33,PIK3R3,FOS,KLKB1,HP,IL1RN,IL1B,PIK3CD,A2M,RBP4
Primary Immunodeficiency Signaling	7.45	0.292	NA	CD40LG,CD3E,CD79A,CD8A,CD3D,BTK,IL7R,PTPRC,LCK,ZAP70,ICOS,Ighd,TNFRSF13B,JAK3
PKCθ Signaling in T Lymphocytes	7.35	0.186	NA	CD247,FYN,RAC2,PRKCQ,CD3E,NFKBIE,PIK3R5,CD3D,PIK3R3,CD28,FOS,LCK,CD80,GRAP2,CARD11,PIK3CG,ZAP70,NFATC2,MAP3K8,PIK3CD,VAV1,LCP2
LXR/RXR Activation	7.14	0.182	-2.982	ABCG8,SCD,TTR,HPX,MLXIPL,APOH,IL1RL1,APOA2,SERPINF1,ARG2,IL18RAP,IL33,IL1R2,IL1RN,IL1B,CD14,SERPINA1,PTGS2,TNFRSF1B,IL1RAP,RBP4,TNFRSF11B
Role of Macrophages, Fibroblasts and Endothelial Cells in Rheumatoid Arthritis	6.91	0.125	NA	SOCS3,PLCB2,CAMK4,IL1RL1,NFKBIE,PIK3R5,TLR8,IL18R1,Tlr12,MYC,IL1R2,WNT7A,TGFB1,PIK3CG,TLR1,OSM,TNFRSF1B,IL1RAP,TNFSF13B,TNFRSF11B,ADAMTS4,TRAF1,PRKCQ,WNT2B,IRAK3,CREB5,TLR9,IL18RAP,PIK3R3,IL33,FOS,IL1RN,TLR6,IL1B,NFATC2,PIK3CD,Tcf7
Tec Kinase Signaling	6.85	0.159	4.69	FYN,PIK3R5,RHOH,LCK,TXK,GNA15,GNAT1,PIK3CG,RHOF,FGR,FASLG,ITK,ITGA4,PRKCQ,ITGA2,STAT4,PIK3R3,BTK,FOS,RHOV,WAS,TNFRSF25,PIK3CD,VAV1,JAK3
IL-6 Signaling	6.81	0.181	2.683	ABCB1,SOCS3,IL1RL1,HSPB2,NFKBIE,PIK3R5,IL18RAP,IL33,PIK3R3,IL1R2,FOS,COL1A1,IL1RN,PIK3CG,IL1B,CD14,PIK3CD,TNFRSF1B,IL1RAP,A2M,TNFRSF11B
Altered T Cell and B Cell Signaling in Rheumatoid Arthritis	6.76	0.205	NA	CD40LG,SLAMF1,TLR8,CD79A,TLR9,Tlr12,IL33,CD28,CD80,IL12B,TGFB1,IL1RN,TLR6,TLR1,IL1B,TNFRSF13B,TNFSF13B,FASLG
T Helper Cell Differentiation	6.69	0.225	NA	CD40LG,IL12RB2,TBX21,IL18R1,STAT4,CD28,CD80,IL12B,TGFB1,ICOS,IL10RA,IL2RA,CXCR5,TNFRSF1B,GATA3,TNFRSF11B
Communication between Innate and Adaptive Immune Cells	6.68	0.202	NA	CD40LG,TLR8,CD83,TLR9,CD8A,CD8B,Tlr12,IL33,CD28,CCL4,CD80,IL12B,IL1RN,TLR6,TLR1,IL1B,TNFRSF13B,TNFSF13B
